# Supplementary material for: The proteasome activator PA200 regulates expression of genes involved in cell survival upon selective mitochondrial inhibition in neuroblastoma cells
Source: J Cell Mol Med. 2020 May 5;24(12):6716–30. doi: 10.1111/jcmm.15323 (PMC7299700; doi:10.1111/jcmm.15323)
Supplement: Supplementary file 4 — Table S4 [file JCMM-24-6716-s004.xlsx]

## Sheet: Galaxy881-(Groupped_S19_on_gene
ADAM30
AHCYL2
AIMP1
ANKRD22
API5
ASB9
ASIP
ATP5E
BACE1-AS
BEST3
C15orf54
C16orf96
C17orf28
C17orf51
CADM3
CALM2
CDC14B
CDC6
CES2
CHMP4A
CHSY1
CIB2
CLEC1B
CTPS2
CXCL10
DHH
DMRT2
DUSP16
ENSA
ENTHD1
ENTPD1
ETV4
FAM96B
FBXL12
FER1L6-AS1
GBAP1
GCNT1
GNAO1
GREB1
GRHL3
HEMGN
HKR1
HLTF
HLTF-AS1
HRK
HSH2D
IGFL1
IL1RN
IWS1
KEAP1
KLHL24
KRTAP4-1
LINC00398
LOC100128398
LOC100506388
LOC100507384
LOC283856
LOC284379
LOC729121
LRRC6
MAPK10
MARCH7
MIR1237
MIR1276
MIR4429
MIR4686
MRPL47
MSS51
NDUFB5
OR10AG1
OR13C8
OR2A14
OR8D4
PHACTR3
PHKG2
PIGZ
PTGR2
PTPLAD1
PTPN3
R3HCC1
RELL1
REXO1L2P
RNF19B
RQCD1
RXRG
SBK2
SLC24A3
SLC35E4
SLC35F3
SNF8
SNORA66
SNORD21
SPG21
TBCCD1
TBCK
TCEA3
TCF4
TH
TINF2
TMED9
TMEM106A-AS1
TMEM145
TMEM176A
TMEM176B
TMEM88B
TULP1
USP37
USP48
VPREB3
WBP5
WDR34
WDR74
ZADH2
ZDHHC7
ZNF558
ZNF606
ZNF689
