# Supplementary material for: The proteasome activator PA200 regulates expression of genes involved in cell survival upon selective mitochondrial inhibition in neuroblastoma cells
Source: J Cell Mol Med. 2020 May 5;24(12):6716–30. doi: 10.1111/jcmm.15323 (PMC7299700; doi:10.1111/jcmm.15323)
Supplement: Supplementary file 5 — Table S5 [file JCMM-24-6716-s005.xlsx]

## Sheet: analysis (5)
Analysis Type:	PANTHER Overrepresentation Test (Released 20190308)
Annotation Version and Release Date:	PANTHER version 14.0 Released 2018-12-03
Analyzed List:	Control cells (Homo sapiens)
Reference List:	Homo sapiens (all genes in database)
Test Type:	FISHER
Correction:	NONE
PANTHER GO-Slim Biological Process	Control cells (raw P-value)
peptidyl-lysine trimethylation (GO:0018023)	0.0185
ribonucleoside triphosphate metabolic process (GO:0009199)	0.023
regulation of exit from mitosis (GO:0007096)	0.023
protein transport to vacuole involved in ubiquitin-dependent protein catabolic process via the multivesicular body sorting pathway (GO:0043328)	0.023
ribonucleoside triphosphate biosynthetic process (GO:0009201)	0.023
mitotic cell cycle phase transition (GO:0044772)	0.0276
peptidyl-lysine methylation (GO:0018022)	0.0321
positive regulation of neuron differentiation (GO:0045666)	0.0321
ribonucleotide biosynthetic process (GO:0009260)	0.0321
ribonucleotide metabolic process (GO:0009259)	0.0366
protein methylation (GO:0006479)	0.0455
protein alkylation (GO:0008213)	0.0455
protein catabolic process in the vacuole (GO:0007039)	0.0499
negative regulation of mitotic cell cycle (GO:0045930)	0.00598
cell cycle phase transition (GO:0044770)	0.00136
regulation of mitotic cell cycle phase transition (GO:1901990)	0.0121
regulation of mitotic cell cycle (GO:0007346)	0.021
negative regulation of cell cycle (GO:0045786)	0.0244
organonitrogen compound biosynthetic process (GO:1901566)	0.041
cell cycle process (GO:0022402)	0.0156
protein modification by small protein conjugation or removal (GO:0070647)	0.0124
lipid metabolic process (GO:0006629)	0.0364
primary metabolic process (GO:0044238)	0.0168
cellular protein modification process (GO:0006464)	0.0124
protein modification process (GO:0036211)	0.0126
