# Supplementary material for: The proteasome activator PA200 regulates expression of genes involved in cell survival upon selective mitochondrial inhibition in neuroblastoma cells
Source: J Cell Mol Med. 2020 May 5;24(12):6716–30. doi: 10.1111/jcmm.15323 (PMC7299700; doi:10.1111/jcmm.15323)
Supplement: Supplementary file 6 — Table S6 [file JCMM-24-6716-s006.xlsx]

## Sheet: Galaxy926-(bedtools_MultiCovBed
chr1	1093365	1094067	region_0	0	+	3	3	11	4
chr1	1360546	1361406	region_1	0	+	7	3	8	13
chr1	1837760	1838591	region_2	0	+	5	14	7	2
chr1	2056764	2057543	region_3	0	+	3	6	1	11
chr1	2258905	2259602	region_4	0	+	5	4	3	12
chr1	2614961	2616294	region_5	0	+	30	16	5	22
chr1	2615093	2616252	region_6	0	+	28	15	5	22
chr1	2615130	2616062	region_7	0	+	26	14	5	20
chr1	3396164	3397216	region_8	0	+	8	3	3	17
chr1	3536168	3536977	region_9	0	+	6	5	6	11
chr1	4645103	4645831	region_10	0	+	4	6	13	3
chr1	5045005	5045860	region_11	0	+	4	15	7	3
chr1	5114206	5115000	region_12	0	+	6	11	4	4
chr1	5141144	5141940	region_13	0	+	13	4	11	6
chr1	5221680	5222436	region_14	0	+	13	2	3	10
chr1	5338331	5339152	region_15	0	+	8	3	5	12
chr1	5499608	5500602	region_16	0	+	6	2	2	14
chr1	5606145	5606914	region_17	0	+	15	2	3	5
chr1	5734750	5735653	region_18	0	+	3	4	16	2
chr1	7185625	7186359	region_19	0	+	4	5	2	12
chr1	7419509	7420186	region_20	0	+	4	3	4	11
chr1	7627224	7627963	region_21	0	+	7	12	3	6
chr1	8266608	8267357	region_22	0	+	9	5	5	13
chr1	8275653	8276342	region_23	0	+	9	3	3	13
chr1	9059430	9060249	region_24	0	+	15	2	3	6
chr1	9271304	9272068	region_25	0	+	3	6	2	10
chr1	9360152	9361537	region_26	0	+	8	8	26	4
chr1	9404088	9404727	region_27	0	+	4	1	11	5
chr1	10128752	10129441	region_28	0	+	3	5	13	3
chr1	10549205	10549933	region_29	0	+	12	3	3	4
chr1	10841345	10842301	region_30	0	+	2	3	14	7
chr1	10997282	10997976	region_31	0	+	12	3	5	3
chr1	11439875	11440685	region_32	0	+	3	13	2	6
chr1	11688401	11689325	region_33	0	+	4	12	5	4
chr1	12289842	12290456	region_34	0	+	2	3	12	4
chr1	12344232	12344799	region_35	0	+	5	1	2	11
chr1	12782928	12783611	region_36	0	+	5	11	3	7
chr1	12911997	12912746	region_37	0	+	4	5	0	10
chr1	14468139	14468946	region_38	0	+	5	4	12	10
chr1	14590172	14590968	region_39	0	+	7	6	6	11
chr1	14707468	14708268	region_40	0	+	6	4	13	12
chr1	15620522	15621355	region_41	0	+	1	3	13	4
chr1	15708550	15709294	region_42	0	+	4	7	6	12
chr1	15775613	15776306	region_43	0	+	6	2	3	12
chr1	15845587	15846371	region_44	0	+	15	5	2	8
chr1	16073590	16074511	region_45	0	+	7	5	8	13
chr1	16136166	16136940	region_46	0	+	14	7	3	2
chr1	16480010	16480782	region_47	0	+	4	13	10	3
chr1	16605256	16606039	region_48	0	+	16	3	2	6
chr1	16967427	16968643	region_49	0	+	25	10	16	8
chr1	17017502	17018273	region_50	0	+	17	12	10	9
chr1	17059283	17060023	region_51	0	+	6	11	12	6
chr1	17417335	17418126	region_52	0	+	4	4	13	3
chr1	17862003	17862984	region_53	0	+	9	14	10	6
chr1	18371166	18371929	region_54	0	+	15	5	8	3
chr1	18511832	18512536	region_55	0	+	11	13	5	1
chr1	18549960	18550845	region_56	0	+	9	3	8	12
chr1	18625973	18626680	region_57	0	+	6	8	3	10
chr1	19136084	19136782	region_58	0	+	2	6	0	10
chr1	20046763	20047494	region_59	0	+	8	2	3	11
chr1	20721997	20722919	region_60	0	+	3	14	10	5
chr1	20966147	20967064	region_61	0	+	7	2	6	14
chr1	21048556	21049213	region_62	0	+	2	11	1	4
chr1	21397211	21398016	region_63	0	+	7	4	14	3
chr1	21704938	21705684	region_64	0	+	4	3	6	10
chr1	21819990	21820843	region_65	0	+	14	5	5	3
chr1	21879333	21880076	region_66	0	+	6	4	5	10
chr1	22107894	22108668	region_67	0	+	10	9	3	10
chr1	22378524	22379211	region_68	0	+	3	5	13	1
chr1	22772782	22773766	region_69	0	+	6	15	6	6
chr1	23259055	23260006	region_70	0	+	4	15	7	7
chr1	23388593	23389147	region_71	0	+	3	2	8	10
chr1	23432923	23433702	region_72	0	+	7	12	3	1
chr1	23720339	23721047	region_73	0	+	5	12	5	3
chr1	23750727	23751535	region_74	0	+	7	6	3	11
chr1	24255068	24255848	region_75	0	+	13	6	6	7
chr1	24635749	24636456	region_76	0	+	12	5	5	3
chr1	24650978	24651904	region_77	0	+	5	10	4	15
chr1	24656354	24657400	region_78	0	+	7	3	20	8
chr1	24843996	24845135	region_79	0	+	18	7	13	7
chr1	25003366	25004291	region_80	0	+	2	8	14	7
chr1	25014916	25015672	region_81	0	+	6	6	5	12
chr1	26262540	26263249	region_82	0	+	3	10	3	2
chr1	26579196	26579886	region_83	0	+	2	4	13	5
chr1	27343426	27344352	region_84	0	+	8	9	16	3
chr1	28306010	28306815	region_85	0	+	1	12	1	6
chr1	29002762	29003549	region_86	0	+	8	11	1	5
chr1	29610082	29610724	region_87	0	+	7	6	12	4
chr1	30316236	30317014	region_88	0	+	16	5	7	5
chr1	31058527	31059362	region_89	0	+	15	3	5	2
chr1	31390525	31391481	region_90	0	+	6	4	5	15
chr1	31544513	31545263	region_91	0	+	3	5	5	10
chr1	32019790	32020478	region_92	0	+	6	10	2	4
chr1	32040203	32040969	region_93	0	+	6	0	13	6
chr1	32313702	32314445	region_94	0	+	8	13	3	3
chr1	32314701	32315560	region_95	0	+	8	3	7	12
chr1	32344312	32344973	region_96	0	+	5	11	7	0
chr1	32644199	32645175	region_97	0	+	11	4	16	6
chr1	33096800	33097665	region_98	0	+	17	6	6	5
chr1	33143025	33144140	region_99	0	+	16	3	5	4
chr1	33430111	33430941	region_100	0	+	4	8	2	11
chr1	33462344	33462951	region_101	0	+	12	3	2	3
chr1	33849619	33850657	region_102	0	+	9	5	17	8
chr1	34263755	34264405	region_103	0	+	3	4	6	10
chr1	35363110	35363832	region_104	0	+	5	4	11	2
chr1	36145981	36146705	region_105	0	+	5	2	4	10
chr1	36169062	36170133	region_106	0	+	20	7	5	3
chr1	36511291	36512087	region_107	0	+	15	8	0	2
chr1	37228220	37229060	region_108	0	+	7	12	4	3
chr1	37519394	37520111	region_109	0	+	5	3	17	10
chr1	37815262	37815698	region_110	0	+	1	10	3	2
chr1	38073612	38074306	region_111	0	+	6	11	4	5
chr1	38348247	38349117	region_112	0	+	7	3	9	15
chr1	38486833	38487453	region_113	0	+	2	6	12	3
chr1	38654139	38654617	region_114	0	+	6	10	4	2
chr1	39201167	39201932	region_115	0	+	4	4	7	11
chr1	39265538	39266267	region_116	0	+	12	4	6	5
chr1	39633696	39634551	region_117	0	+	4	12	2	3
chr1	39850144	39851091	region_118	0	+	9	2	14	3
chr1	40036518	40037394	region_119	0	+	6	15	8	5
chr1	40186574	40187912	region_120	0	+	25	6	7	9
chr1	40295433	40296283	region_121	0	+	5	6	3	14
chr1	40349807	40350388	region_122	0	+	12	10	6	3
chr1	40512798	40513726	region_123	0	+	5	8	16	4
chr1	40618365	40619120	region_124	0	+	10	5	8	11
chr1	40861882	40862806	region_125	0	+	12	6	15	6
chr1	40906534	40907571	region_126	0	+	2	5	18	6
chr1	40985236	40985975	region_127	0	+	6	4	13	7
chr1	40990383	40991131	region_128	0	+	4	10	11	8
chr1	41200919	41201661	region_129	0	+	9	4	6	10
chr1	41728032	41728779	region_130	0	+	4	8	12	6
chr1	42048151	42048720	region_131	0	+	4	3	3	11
chr1	42219861	42220525	region_132	0	+	4	11	6	5
chr1	42635596	42636745	region_133	0	+	17	6	3	4
chr1	43065761	43066486	region_134	0	+	10	6	7	11
chr1	43648925	43649527	region_135	0	+	13	6	6	3
chr1	43809318	43810040	region_136	0	+	4	5	4	12
chr1	43951340	43951991	region_137	0	+	3	2	5	11
chr1	44470453	44471273	region_138	0	+	2	13	6	3
chr1	44577762	44578587	region_139	0	+	5	12	3	3
chr1	44835193	44835958	region_140	0	+	5	12	9	6
chr1	45064103	45064963	region_141	0	+	17	3	4	2
chr1	45280407	45281204	region_142	0	+	3	6	4	11
chr1	45386960	45387580	region_143	0	+	4	11	4	3
chr1	45576841	45577772	region_144	0	+	4	13	17	7
chr1	46051742	46052736	region_145	0	+	7	15	7	5
chr1	46344821	46345478	region_146	0	+	12	6	8	1
chr1	46523680	46524526	region_147	0	+	4	12	1	3
chr1	48167916	48168561	region_148	0	+	5	5	12	2
chr1	48428959	48429714	region_149	0	+	4	6	11	8
chr1	48955672	48956518	region_150	0	+	7	7	1	11
chr1	49119355	49120049	region_151	0	+	4	5	5	11
chr1	49942396	49943001	region_152	0	+	2	12	6	1
chr1	50008813	50009635	region_153	0	+	2	12	4	4
chr1	50128339	50129132	region_154	0	+	14	6	4	3
chr1	50339352	50340323	region_155	0	+	17	5	2	4
chr1	51122841	51123658	region_156	0	+	7	15	8	5
chr1	51864566	51865371	region_157	0	+	3	3	12	2
chr1	52043881	52044471	region_158	0	+	8	6	12	2
chr1	52876287	52877117	region_159	0	+	5	7	14	5
chr1	53206864	53207954	region_160	0	+	2	6	17	3
chr1	53413479	53414165	region_161	0	+	4	11	5	6
chr1	55023603	55024589	region_162	0	+	9	16	8	4
chr1	55154530	55155574	region_163	0	+	9	6	17	2
chr1	55299253	55300063	region_164	0	+	4	12	3	2
chr1	56198501	56199241	region_165	0	+	5	3	6	10
chr1	56329245	56330636	region_166	0	+	4	20	6	11
chr1	56669785	56670493	region_167	0	+	12	8	6	5
chr1	57059951	57060660	region_168	0	+	7	10	5	6
chr1	57851131	57851766	region_169	0	+	4	5	11	3
chr1	57992688	57993505	region_170	0	+	6	10	15	4
chr1	58257414	58257982	region_171	0	+	3	10	5	4
chr1	58370563	58371688	region_172	0	+	11	7	20	4
chr1	58417242	58418460	region_173	0	+	16	17	7	6
chr1	58464149	58464950	region_174	0	+	10	12	5	4
chr1	58687378	58688275	region_175	0	+	9	4	4	13
chr1	58985488	58986478	region_176	0	+	6	7	17	8
chr1	59097566	59098315	region_177	0	+	9	4	14	1
chr1	59453556	59454296	region_178	0	+	6	6	13	5
chr1	59878443	59879183	region_179	0	+	6	4	16	1
chr1	60112186	60113172	region_180	0	+	15	3	8	6
chr1	60609295	60610184	region_181	0	+	9	6	4	16
chr1	60672795	60673548	region_182	0	+	5	5	7	11
chr1	60906833	60907649	region_183	0	+	15	7	2	5
chr1	61217530	61218430	region_184	0	+	2	12	3	2
chr1	61341893	61342829	region_185	0	+	4	3	6	13
chr1	61528350	61529054	region_186	0	+	7	4	13	8
chr1	62606480	62607158	region_187	0	+	5	7	4	12
chr1	62736049	62736925	region_188	0	+	7	13	4	4
chr1	62740419	62741252	region_189	0	+	8	3	13	2
chr1	62851628	62852349	region_190	0	+	2	13	4	5
chr1	63280041	63280975	region_191	0	+	1	2	16	1
chr1	63814517	63815205	region_192	0	+	6	11	8	3
chr1	64517942	64518449	region_193	0	+	1	10	2	2
chr1	65237950	65238774	region_194	0	+	9	6	5	11
chr1	65332023	65332932	region_195	0	+	16	12	13	4
chr1	65488394	65489232	region_196	0	+	13	3	15	2
chr1	65568065	65568767	region_197	0	+	14	5	4	3
chr1	65694944	65695780	region_198	0	+	7	7	9	12
chr1	65695388	65696065	region_199	0	+	5	11	3	9
chr1	66282156	66283006	region_200	0	+	5	0	4	13
chr1	66433981	66434702	region_201	0	+	14	2	5	3
chr1	66995618	66996427	region_202	0	+	8	7	14	4
chr1	67129992	67130818	region_203	0	+	6	7	14	8
chr1	67205348	67206281	region_204	0	+	4	15	2	0
chr1	67508828	67509790	region_205	0	+	18	6	6	7
chr1	67813019	67813797	region_206	0	+	6	3	5	11
chr1	67829856	67830740	region_207	0	+	15	7	3	7
chr1	68373465	68374203	region_208	0	+	6	0	6	10
chr1	69158576	69159533	region_209	0	+	19	9	4	4
chr1	69339966	69340821	region_210	0	+	5	7	14	8
chr1	69505547	69506285	region_211	0	+	6	3	5	12
chr1	69721102	69722174	region_212	0	+	10	16	7	7
chr1	70188343	70189260	region_213	0	+	7	7	9	14
chr1	70845619	70846786	region_214	0	+	6	17	5	4
chr1	71015006	71015808	region_215	0	+	4	3	15	3
chr1	71147401	71148240	region_216	0	+	6	3	17	3
chr1	71150381	71151109	region_217	0	+	5	12	6	7
chr1	71284497	71285274	region_218	0	+	16	3	4	7
chr1	71314894	71315773	region_219	0	+	8	9	4	15
chr1	71526113	71526785	region_220	0	+	1	1	4	11
chr1	71570311	71571085	region_221	0	+	14	4	6	5
chr1	71735817	71736536	region_222	0	+	13	2	10	6
chr1	71884010	71884839	region_223	0	+	6	3	14	5
chr1	71905239	71905869	region_224	0	+	4	9	11	4
chr1	72477389	72478235	region_225	0	+	5	9	2	11
chr1	72692522	72693247	region_226	0	+	9	13	2	3
chr1	73065831	73066528	region_227	0	+	13	2	3	2
chr1	73145155	73145935	region_228	0	+	3	6	14	2
chr1	73404809	73405453	region_229	0	+	3	5	13	6
chr1	74807643	74808313	region_230	0	+	15	5	8	7
chr1	76894333	76895048	region_231	0	+	4	14	5	1
chr1	77483719	77484323	region_232	0	+	4	3	3	11
chr1	77599209	77599881	region_233	0	+	12	4	4	2
chr1	77777524	77778302	region_234	0	+	3	4	3	10
chr1	77974848	77975568	region_235	0	+	15	3	3	5
chr1	78056675	78057865	region_236	0	+	10	5	20	5
chr1	78365499	78366165	region_237	0	+	3	10	6	6
chr1	78868731	78869801	region_238	0	+	21	11	9	5
chr1	79571658	79572483	region_239	0	+	8	12	4	5
chr1	79959870	79960664	region_240	0	+	6	5	3	13
chr1	80157606	80158312	region_241	0	+	9	4	7	12
chr1	80228591	80229390	region_242	0	+	16	7	7	4
chr1	80468556	80469609	region_243	0	+	6	15	5	1
chr1	81008367	81009145	region_244	0	+	5	2	8	11
chr1	81030159	81031122	region_245	0	+	16	2	5	6
chr1	81217147	81217797	region_246	0	+	5	4	2	12
chr1	81384871	81385562	region_247	0	+	7	2	13	4
chr1	81629862	81630705	region_248	0	+	7	5	3	12
chr1	81732980	81733649	region_249	0	+	5	4	12	2
chr1	81939510	81940245	region_250	0	+	5	4	13	6
chr1	82590327	82591089	region_251	0	+	7	4	3	12
chr1	82626744	82627555	region_252	0	+	5	13	4	6
chr1	83031904	83032697	region_253	0	+	2	7	2	11
chr1	83955572	83956868	region_254	0	+	12	21	5	12
chr1	84884824	84885681	region_255	0	+	3	6	4	13
chr1	84903091	84903715	region_256	0	+	2	3	9	11
chr1	85267384	85268244	region_257	0	+	4	3	12	6
chr1	85299167	85299866	region_258	0	+	3	5	11	8
chr1	85515898	85516653	region_259	0	+	9	11	3	1
chr1	85634514	85635285	region_260	0	+	3	11	1	11
chr1	85711343	85712132	region_261	0	+	4	6	4	12
chr1	86506701	86507498	region_262	0	+	9	4	13	6
chr1	86943263	86943900	region_263	0	+	2	3	11	0
chr1	87194936	87195903	region_264	0	+	18	6	7	6
chr1	87411613	87412364	region_265	0	+	14	6	10	4
chr1	88191602	88192409	region_266	0	+	8	5	8	12
chr1	88305059	88305752	region_267	0	+	6	3	2	10
chr1	88759636	88760442	region_268	0	+	7	10	3	14
chr1	89057346	89058235	region_269	0	+	4	9	13	6
chr1	91524791	91525497	region_270	0	+	6	6	14	4
chr1	91995308	91996097	region_271	0	+	7	3	13	5
chr1	92707913	92708623	region_272	0	+	9	1	12	4
chr1	92991755	92992552	region_273	0	+	5	12	2	11
chr1	93303809	93304587	region_274	0	+	7	4	7	12
chr1	94295090	94295804	region_275	0	+	7	4	11	4
chr1	94406872	94407678	region_276	0	+	6	2	3	12
chr1	94463099	94464096	region_277	0	+	7	15	7	5
chr1	95180217	95181242	region_278	0	+	18	4	12	5
chr1	95644582	95645392	region_279	0	+	5	14	6	6
chr1	95733595	95734389	region_280	0	+	2	14	4	6
chr1	95799729	95800372	region_281	0	+	7	2	11	3
chr1	95974367	95975018	region_282	0	+	12	5	8	2
chr1	96225762	96226493	region_283	0	+	13	5	3	4
chr1	96372776	96373528	region_284	0	+	5	11	9	5
chr1	96410939	96411754	region_285	0	+	5	7	6	12
chr1	97165087	97165645	region_286	0	+	3	4	2	10
chr1	97244769	97245558	region_287	0	+	8	7	8	11
chr1	97591889	97592649	region_288	0	+	9	11	7	6
chr1	98741142	98741934	region_289	0	+	6	3	9	11
chr1	99063789	99064765	region_290	0	+	17	8	5	8
chr1	99101700	99102610	region_291	0	+	10	4	15	4
chr1	99245514	99246308	region_292	0	+	12	4	13	5
chr1	99263700	99264509	region_293	0	+	7	5	1	12
chr1	99333273	99333904	region_294	0	+	7	1	1	11
chr1	99341026	99341865	region_295	0	+	4	1	16	2
chr1	99364268	99364998	region_296	0	+	4	3	12	2
chr1	99809486	99810185	region_297	0	+	12	6	5	5
chr1	100290507	100291372	region_298	0	+	3	4	12	12
chr1	100616711	100617562	region_299	0	+	15	6	5	1
chr1	100881615	100882467	region_300	0	+	5	1	15	4
chr1	101141764	101142302	region_301	0	+	9	11	4	1
chr1	101639986	101640835	region_302	0	+	14	4	7	0
chr1	102579067	102579784	region_303	0	+	6	2	3	10
chr1	102806488	102807158	region_304	0	+	3	10	7	4
chr1	102842890	102843854	region_305	0	+	10	17	6	3
chr1	103187233	103187930	region_306	0	+	4	4	5	11
chr1	103339382	103340210	region_307	0	+	7	13	4	3
chr1	103766712	103767780	region_308	0	+	17	5	7	3
chr1	104128782	104129530	region_309	0	+	10	5	12	3
chr1	104381199	104382019	region_310	0	+	14	4	3	4
chr1	105065068	105065852	region_311	0	+	5	11	7	3
chr1	105902240	105902970	region_312	0	+	5	11	3	4
chr1	106139880	106141012	region_313	0	+	20	8	7	7
chr1	106247098	106247926	region_314	0	+	15	4	5	6
chr1	106520801	106521927	region_315	0	+	21	6	4	7
chr1	107249154	107249819	region_316	0	+	7	4	5	11
chr1	107695738	107696594	region_317	0	+	10	4	4	15
chr1	107761777	107762563	region_318	0	+	7	13	4	2
chr1	107944215	107945013	region_319	0	+	7	8	6	12
chr1	108049112	108049785	region_320	0	+	7	11	7	2
chr1	108148766	108149527	region_321	0	+	13	6	7	3
chr1	108243072	108243807	region_322	0	+	4	12	0	5
chr1	108265840	108266515	region_323	0	+	14	4	2	4
chr1	108754399	108755224	region_324	0	+	14	7	5	6
chr1	109022017	109023253	region_325	0	+	8	16	8	9
chr1	109038931	109039568	region_326	0	+	3	3	12	1
chr1	109580331	109581115	region_327	0	+	7	8	13	6
chr1	109936896	109937691	region_328	0	+	4	9	14	2
chr1	109973529	109974249	region_329	0	+	13	7	7	3
chr1	110140305	110141003	region_330	0	+	4	7	12	3
chr1	111393102	111393929	region_331	0	+	4	12	11	4
chr1	111741457	111742064	region_332	0	+	4	13	3	6
chr1	111787629	111788458	region_333	0	+	17	6	5	3
chr1	113594097	113594995	region_334	0	+	9	16	2	4
chr1	113699613	113700371	region_335	0	+	7	3	13	4
chr1	113714329	113715256	region_336	0	+	8	4	19	7
chr1	113813041	113813675	region_337	0	+	2	4	5	11
chr1	113938360	113939239	region_338	0	+	4	3	5	15
chr1	113969582	113970344	region_339	0	+	4	6	12	4
chr1	114775772	114776661	region_340	0	+	7	3	13	8
chr1	114937397	114938143	region_341	0	+	6	3	11	4
chr1	115313231	115313980	region_342	0	+	5	8	9	11
chr1	115408276	115409574	region_343	0	+	11	22	8	6
chr1	115924337	115925246	region_344	0	+	11	0	6	14
chr1	116127854	116128584	region_345	0	+	8	13	1	1
chr1	116332852	116333598	region_346	0	+	2	7	10	12
chr1	116647994	116648664	region_347	0	+	3	14	3	1
chr1	117245563	117246359	region_348	0	+	10	12	3	4
chr1	117274235	117275792	region_349	0	+	8	23	7	4
chr1	117683829	117684625	region_350	0	+	15	6	8	6
chr1	118032157	118032807	region_351	0	+	2	10	2	4
chr1	118046085	118046936	region_352	0	+	14	6	4	7
chr1	118983769	118984559	region_353	0	+	3	5	13	4
chr1	119000511	119001327	region_354	0	+	8	4	2	14
chr1	119418857	119419391	region_355	0	+	7	10	7	3
chr1	119543333	119544109	region_356	0	+	3	12	5	4
chr1	119931817	119932506	region_357	0	+	3	2	4	10
chr1	120047277	120048074	region_358	0	+	7	11	2	8
chr1	120438974	120439756	region_359	0	+	4	7	4	11
chr1	120532746	120533447	region_360	0	+	4	7	12	5
chr1	121353627	121356591	region_361	0	+	179	117	156	125
chr1	121353748	121358699	region_362	0	+	260	193	255	192
chr1	121354882	121356181	region_363	0	+	121	79	103	86
chr1	121354884	121356647	region_364	0	+	123	79	108	88
chr1	121386112	121386491	region_365	0	+	33	48	37	33
chr1	121386118	121386940	region_366	0	+	37	48	37	34
chr1	121386119	121386493	region_367	0	+	33	48	37	33
chr1	121386121	121386926	region_368	0	+	37	48	37	34
chr1	121478259	121479374	region_369	0	+	47	39	16	39
chr1	121478259	121479375	region_370	0	+	47	39	16	39
chr1	121478268	121478822	region_371	0	+	42	37	15	37
chr1	121481620	121485559	region_372	0	+	21584	17089	18477	15993
chr1	121481623	121485559	region_373	0	+	21584	17089	18477	15993
chr1	121481634	121485559	region_374	0	+	21584	17089	18477	15993
chr1	121483012	121485559	region_375	0	+	21544	17057	18443	15969
chr1	142653561	142654426	region_376	0	+	13	15	13	13
chr1	142653749	142654585	region_377	0	+	13	15	13	13
chr1	142653764	142654556	region_378	0	+	13	15	12	13
chr1	143543537	143544286	region_379	0	+	9	6	9	11
chr1	144014594	144016889	region_380	0	+	54	41	46	31
chr1	144018520	144019331	region_381	0	+	14	12	14	15
chr1	144018706	144019514	region_382	0	+	17	13	16	17
chr1	144859907	144860580	region_383	0	+	9	4	12	6
chr1	144885762	144887021	region_384	0	+	16	10	26	13
chr1	145112847	145118531	region_385	0	+	141	94	138	103
chr1	145292058	145292814	region_386	0	+	15	18	12	8
chr1	145435320	145436189	region_387	0	+	6	2	14	4
chr1	146485319	146486054	region_388	0	+	5	5	11	4
chr1	146866680	146867370	region_389	0	+	4	10	2	1
chr1	146951641	146952426	region_390	0	+	9	5	13	5
chr1	148847831	148848676	region_391	0	+	8	13	15	9
chr1	149045329	149046032	region_392	0	+	3	10	2	1
chr1	150316745	150317345	region_393	0	+	4	5	3	10
chr1	150603963	150605059	region_394	0	+	5	9	8	16
chr1	151776969	151777641	region_395	0	+	5	13	4	5
chr1	152093868	152094546	region_396	0	+	6	11	5	1
chr1	152644172	152644925	region_397	0	+	7	3	6	10
chr1	152695063	152695679	region_398	0	+	13	4	3	3
chr1	152711528	152712560	region_399	0	+	18	5	6	5
chr1	153252558	153253272	region_400	0	+	8	4	4	10
chr1	153423761	153424569	region_401	0	+	6	11	2	4
chr1	153544854	153546026	region_402	0	+	7	15	10	5
chr1	153576007	153577124	region_403	0	+	3	5	8	17
chr1	154451742	154452495	region_404	0	+	10	3	11	6
chr1	154631455	154632177	region_405	0	+	14	2	5	2
chr1	154744302	154745214	region_406	0	+	5	2	14	6
chr1	155196811	155197589	region_407	0	+	3	3	9	11
chr1	156125680	156126504	region_408	0	+	14	6	7	2
chr1	156196320	156197137	region_409	0	+	5	3	4	11
chr1	156596897	156597811	region_410	0	+	1	6	19	3
chr1	157143456	157144162	region_411	0	+	5	7	14	4
chr1	157618493	157619287	region_412	0	+	3	1	6	12
chr1	157795087	157795994	region_413	0	+	3	4	6	12
chr1	158870904	158871719	region_414	0	+	3	4	3	13
chr1	158892287	158893073	region_415	0	+	16	6	5	2
chr1	159102487	159103659	region_416	0	+	12	18	15	4
chr1	159120683	159121463	region_417	0	+	5	2	13	2
chr1	159143294	159144057	region_418	0	+	6	4	3	12
chr1	159366314	159366993	region_419	0	+	3	11	2	2
chr1	159537655	159538507	region_420	0	+	7	5	13	2
chr1	159651375	159652227	region_421	0	+	7	14	6	7
chr1	159727222	159727958	region_422	0	+	16	5	8	8
chr1	159846500	159847322	region_423	0	+	3	8	14	3
chr1	160284134	160284842	region_424	0	+	7	10	2	5
chr1	160419045	160419644	region_425	0	+	5	7	6	10
chr1	160718583	160719334	region_426	0	+	8	11	7	6
chr1	160948808	160949381	region_427	0	+	12	2	5	5
chr1	161171588	161172292	region_428	0	+	8	13	5	5
chr1	162451805	162452571	region_429	0	+	5	12	5	6
chr1	162750886	162751686	region_430	0	+	3	11	4	7
chr1	163052172	163052835	region_431	0	+	2	11	4	1
chr1	163629817	163630663	region_432	0	+	6	5	14	4
chr1	165184186	165184848	region_433	0	+	7	2	12	5
chr1	165392914	165393736	region_434	0	+	9	6	3	14
chr1	165393727	165394799	region_435	0	+	6	11	17	6
chr1	165778076	165778872	region_436	0	+	14	5	5	3
chr1	166317966	166318648	region_437	0	+	15	10	2	2
chr1	166767594	166768676	region_438	0	+	3	3	14	15
chr1	167491270	167492034	region_439	0	+	7	11	9	2
chr1	167519777	167520797	region_440	0	+	6	9	3	16
chr1	167541370	167542270	region_441	0	+	4	14	8	6
chr1	167867873	167868772	region_442	0	+	15	4	1	5
chr1	168325033	168325690	region_443	0	+	2	5	8	10
chr1	168505661	168506302	region_444	0	+	5	10	2	2
chr1	170207972	170208671	region_445	0	+	14	1	3	2
chr1	170849016	170849601	region_446	0	+	1	10	4	8
chr1	170907520	170908274	region_447	0	+	13	8	5	3
chr1	171103245	171103840	region_448	0	+	10	10	1	5
chr1	171829602	171830436	region_449	0	+	3	7	7	14
chr1	171963567	171964170	region_450	0	+	4	10	6	5
chr1	171972814	171973504	region_451	0	+	5	5	4	11
chr1	172308376	172309342	region_452	0	+	6	16	13	4
chr1	172559157	172559827	region_453	0	+	5	10	5	6
chr1	172814782	172815532	region_454	0	+	3	12	10	7
chr1	172819558	172820314	region_455	0	+	9	12	11	3
chr1	172999571	173000211	region_456	0	+	5	5	11	6
chr1	173079078	173079814	region_457	0	+	13	5	6	9
chr1	173116269	173117068	region_458	0	+	11	14	6	3
chr1	173603499	173604287	region_459	0	+	14	6	3	3
chr1	173688912	173689693	region_460	0	+	3	2	6	13
chr1	173740866	173741635	region_461	0	+	13	4	4	7
chr1	173997126	173998126	region_462	0	+	6	17	9	4
chr1	174213392	174214309	region_463	0	+	9	7	4	15
chr1	174382569	174383507	region_464	0	+	9	3	7	13
chr1	175096879	175097835	region_465	0	+	12	5	15	5
chr1	175232284	175233017	region_466	0	+	4	15	6	1
chr1	175710005	175710959	region_467	0	+	18	9	4	7
chr1	176168701	176169597	region_468	0	+	5	9	6	14
chr1	176749085	176749915	region_469	0	+	5	15	11	1
chr1	176807731	176808568	region_470	0	+	5	5	15	3
chr1	176940275	176941103	region_471	0	+	3	12	4	4
chr1	177854108	177854995	region_472	0	+	7	12	9	6
chr1	178361785	178362735	region_473	0	+	8	8	6	14
chr1	178891586	178892302	region_474	0	+	12	5	5	3
chr1	179859362	179860103	region_475	0	+	15	9	4	4
chr1	180157317	180158003	region_476	0	+	7	6	5	11
chr1	180197421	180198228	region_477	0	+	5	3	12	5
chr1	180353483	180354187	region_478	0	+	5	8	11	2
chr1	180723049	180723702	region_479	0	+	3	7	5	10
chr1	180769053	180770144	region_480	0	+	7	5	5	15
chr1	181361816	181362466	region_481	0	+	3	2	2	10
chr1	181586578	181587360	region_482	0	+	15	1	8	4
chr1	181911480	181912172	region_483	0	+	6	10	3	4
chr1	181922524	181923133	region_484	0	+	4	6	3	10
chr1	182293811	182294652	region_485	0	+	3	4	15	4
chr1	182438074	182439142	region_486	0	+	9	16	7	9
chr1	182907819	182908594	region_487	0	+	7	2	8	12
chr1	182947416	182948181	region_488	0	+	3	2	4	10
chr1	183229019	183229727	region_489	0	+	5	3	13	4
chr1	183812912	183813850	region_490	0	+	7	13	9	3
chr1	184550905	184551633	region_491	0	+	5	14	4	3
chr1	184664001	184664688	region_492	0	+	14	7	7	1
chr1	184934980	184935897	region_493	0	+	5	18	8	4
chr1	184984376	184985177	region_494	0	+	14	6	8	0
chr1	185736139	185736885	region_495	0	+	12	4	5	3
chr1	185930722	185931510	region_496	0	+	8	13	7	1
chr1	185954937	185955557	region_497	0	+	4	6	12	4
chr1	186913513	186914325	region_498	0	+	7	14	6	5
chr1	187410007	187410788	region_499	0	+	6	12	2	3
chr1	188366309	188367107	region_500	0	+	10	5	6	11
chr1	188367345	188368155	region_501	0	+	5	13	4	3
chr1	189367060	189367946	region_502	0	+	12	3	15	3
chr1	190008747	190009323	region_503	0	+	6	4	1	10
chr1	190437313	190438107	region_504	0	+	4	8	14	6
chr1	190520754	190521859	region_505	0	+	7	6	18	6
chr1	191230034	191230758	region_506	0	+	3	13	6	2
chr1	191482710	191483628	region_507	0	+	8	2	6	13
chr1	191609634	191610671	region_508	0	+	22	8	5	5
chr1	191625100	191625868	region_509	0	+	7	12	10	5
chr1	191721302	191722076	region_510	0	+	7	2	4	10
chr1	192065043	192065756	region_511	0	+	10	5	12	7
chr1	192149344	192150008	region_512	0	+	4	12	5	2
chr1	192602988	192603505	region_513	0	+	5	12	3	3
chr1	193680466	193681121	region_514	0	+	0	11	3	4
chr1	193776745	193777605	region_515	0	+	9	6	12	8
chr1	193964793	193965538	region_516	0	+	6	4	4	10
chr1	194578369	194579120	region_517	0	+	12	2	3	3
chr1	194670856	194671661	region_518	0	+	7	3	13	3
chr1	194758586	194759299	region_519	0	+	4	4	11	4
chr1	195043461	195044196	region_520	0	+	1	5	11	3
chr1	195102180	195103008	region_521	0	+	14	6	4	5
chr1	195534774	195535636	region_522	0	+	18	3	4	4
chr1	198237482	198238386	region_523	0	+	6	8	18	3
chr1	198372091	198372991	region_524	0	+	3	3	7	14
chr1	198540099	198540981	region_525	0	+	17	10	4	3
chr1	198560977	198561781	region_526	0	+	9	7	6	13
chr1	198566919	198567678	region_527	0	+	15	6	5	4
chr1	198660297	198661152	region_528	0	+	5	3	2	14
chr1	198989528	198990589	region_529	0	+	10	14	5	4
chr1	198991628	198992260	region_530	0	+	12	3	2	4
chr1	199183466	199184176	region_531	0	+	7	1	3	11
chr1	199713538	199714054	region_532	0	+	1	4	5	10
chr1	199775479	199776180	region_533	0	+	5	5	11	5
chr1	200099786	200100836	region_534	0	+	25	8	6	1
chr1	200110251	200111028	region_535	0	+	5	3	5	10
chr1	200519838	200520546	region_536	0	+	6	11	6	4
chr1	200750950	200751788	region_537	0	+	2	14	12	5
chr1	201250780	201251367	region_538	0	+	3	4	12	2
chr1	201298386	201299080	region_539	0	+	4	5	4	10
chr1	201516930	201517776	region_540	0	+	15	4	2	2
chr1	201690758	201691500	region_541	0	+	3	2	1	12
chr1	202506726	202507799	region_542	0	+	1	16	11	1
chr1	203089904	203090631	region_543	0	+	5	7	8	12
chr1	203182153	203183168	region_544	0	+	10	2	16	4
chr1	203219249	203220003	region_545	0	+	6	8	12	4
chr1	203380078	203380875	region_546	0	+	6	11	6	5
chr1	203436369	203437303	region_547	0	+	10	14	5	7
chr1	204262459	204263004	region_548	0	+	4	0	12	4
chr1	204712525	204713332	region_549	0	+	5	4	3	13
chr1	205464135	205464959	region_550	0	+	9	3	2	14
chr1	205847020	205847918	region_551	0	+	15	14	5	8
chr1	206214838	206215839	region_552	0	+	8	9	9	16
chr1	206608144	206608755	region_553	0	+	6	3	3	12
chr1	206711880	206712575	region_554	0	+	8	11	8	3
chr1	206917614	206918434	region_555	0	+	5	3	6	12
chr1	207077148	207077906	region_556	0	+	6	13	7	5
chr1	207330449	207331435	region_557	0	+	19	7	4	3
chr1	207414150	207415260	region_558	0	+	6	5	19	6
chr1	208473218	208473839	region_559	0	+	5	6	5	10
chr1	209015854	209016475	region_560	0	+	3	10	3	6
chr1	209318529	209319369	region_561	0	+	5	14	3	9
chr1	209374776	209375824	region_562	0	+	6	2	5	17
chr1	209521332	209522099	region_563	0	+	15	8	7	2
chr1	209720820	209722253	region_564	0	+	10	22	11	8
chr1	210384545	210385208	region_565	0	+	4	2	12	5
chr1	210640337	210641152	region_566	0	+	4	6	14	4
chr1	210793709	210794503	region_567	0	+	8	6	12	3
chr1	212130794	212131430	region_568	0	+	5	3	4	11
chr1	212399788	212400656	region_569	0	+	12	3	4	13
chr1	212759861	212761076	region_570	0	+	12	17	5	8
chr1	213321856	213322898	region_571	0	+	15	14	6	11
chr1	213322129	213322675	region_572	0	+	12	12	4	6
chr1	213438966	213439726	region_573	0	+	4	1	5	11
chr1	213571663	213572464	region_574	0	+	5	13	10	7
chr1	214114046	214115340	region_575	0	+	11	3	21	7
chr1	214409065	214409777	region_576	0	+	7	3	12	1
chr1	214664724	214665469	region_577	0	+	12	6	5	7
chr1	215040570	215041379	region_578	0	+	8	15	8	3
chr1	215101606	215102244	region_579	0	+	3	4	7	10
chr1	215312922	215313698	region_580	0	+	15	6	4	6
chr1	215339779	215340599	region_581	0	+	6	5	13	4
chr1	215380697	215381416	region_582	0	+	12	3	7	8
chr1	216249366	216250279	region_583	0	+	17	9	11	4
chr1	216326498	216327246	region_584	0	+	5	12	7	2
chr1	216896490	216897258	region_585	0	+	3	2	12	3
chr1	218062769	218063575	region_586	0	+	7	6	4	13
chr1	218490092	218490963	region_587	0	+	4	12	5	2
chr1	218956045	218957080	region_588	0	+	8	5	17	3
chr1	219106590	219107259	region_589	0	+	12	8	6	4
chr1	219544055	219544791	region_590	0	+	6	5	6	11
chr1	219857901	219858841	region_591	0	+	9	3	17	6
chr1	219990823	219991816	region_592	0	+	19	9	13	2
chr1	220324696	220325456	region_593	0	+	6	13	5	4
chr1	221173080	221173773	region_594	0	+	2	10	4	2
chr1	221226863	221227518	region_595	0	+	0	0	3	10
chr1	221237380	221238449	region_596	0	+	3	3	13	14
chr1	221310153	221310966	region_597	0	+	5	6	5	12
chr1	222406457	222407211	region_598	0	+	5	4	12	5
chr1	222504857	222505502	region_599	0	+	4	1	9	13
chr1	222936339	222937106	region_600	0	+	4	15	2	2
chr1	223553359	223554066	region_601	0	+	11	11	7	2
chr1	224200858	224202354	region_602	0	+	33	24	23	17
chr1	224200931	224202211	region_603	0	+	33	24	22	16
chr1	224201099	224201642	region_604	0	+	15	18	12	11
chr1	224672414	224673193	region_605	0	+	18	1	3	1
chr1	224950062	224950986	region_606	0	+	11	5	8	12
chr1	225339474	225340198	region_607	0	+	6	9	6	11
chr1	225654808	225655726	region_608	0	+	5	6	16	5
chr1	226124040	226125029	region_609	0	+	10	4	9	13
chr1	226246448	226247447	region_610	0	+	7	8	5	18
chr1	226676946	226677769	region_611	0	+	3	16	4	4
chr1	226825763	226826683	region_612	0	+	7	17	6	5
chr1	227170214	227171023	region_613	0	+	3	7	14	7
chr1	227248950	227249711	region_614	0	+	16	5	4	3
chr1	227443105	227443794	region_615	0	+	4	4	6	12
chr1	228009150	228009927	region_616	0	+	3	12	4	4
chr1	228182984	228183866	region_617	0	+	11	12	4	5
chr1	229474437	229475106	region_618	0	+	1	3	11	2
chr1	229491295	229492039	region_619	0	+	14	4	2	8
chr1	229672574	229673184	region_620	0	+	9	13	6	3
chr1	232067513	232068241	region_621	0	+	6	2	13	5
chr1	232067903	232068667	region_622	0	+	7	0	6	10
chr1	232563818	232564485	region_623	0	+	3	10	4	6
chr1	234038153	234038933	region_624	0	+	8	4	12	11
chr1	234140904	234141979	region_625	0	+	12	6	17	4
chr1	234329891	234330554	region_626	0	+	14	3	7	1
chr1	234468298	234469146	region_627	0	+	7	4	17	5
chr1	234651173	234651781	region_628	0	+	3	4	11	5
chr1	234842735	234843367	region_629	0	+	6	10	1	0
chr1	234956643	234957394	region_630	0	+	3	3	7	10
chr1	235059028	235059865	region_631	0	+	4	6	15	3
chr1	236338028	236338800	region_632	0	+	4	4	6	12
chr1	237044039	237044885	region_633	0	+	4	12	3	6
chr1	237196852	237197596	region_634	0	+	9	4	11	2
chr1	237374754	237375506	region_635	0	+	15	4	3	5
chr1	237782743	237783525	region_636	0	+	4	1	12	3
chr1	237793947	237794752	region_637	0	+	5	6	13	7
chr1	237811833	237812649	region_638	0	+	11	8	15	8
chr1	237931687	237932274	region_639	0	+	1	5	2	13
chr1	239006089	239006954	region_640	0	+	1	13	6	8
chr1	239114031	239114792	region_641	0	+	4	2	5	11
chr1	239427585	239428401	region_642	0	+	9	3	4	12
chr1	239597152	239598110	region_643	0	+	7	14	8	10
chr1	240576831	240577484	region_644	0	+	8	2	5	10
chr1	240730098	240730839	region_645	0	+	5	8	11	9
chr1	241067981	241068611	region_646	0	+	2	11	3	1
chr1	241227470	241228312	region_647	0	+	4	6	4	12
chr1	241368785	241369563	region_648	0	+	5	13	7	2
chr1	241906014	241906750	region_649	0	+	13	3	9	4
chr1	242270919	242271787	region_650	0	+	8	13	1	2
chr1	242896140	242896939	region_651	0	+	15	6	4	3
chr1	244411026	244411872	region_652	0	+	8	16	7	3
chr1	245029124	245030187	region_653	0	+	10	17	13	5
chr1	245754236	245754938	region_654	0	+	3	2	4	12
chr1	246379955	246380754	region_655	0	+	8	13	2	2
chr1	246425097	246425805	region_656	0	+	4	4	6	13
chr1	246437031	246437838	region_657	0	+	5	5	13	6
chr1	246518038	246519006	region_658	0	+	16	6	12	8
chr1	246922629	246923403	region_659	0	+	8	7	13	4
chr1	247045682	247046510	region_660	0	+	17	5	5	7
chr1	247084842	247085518	region_661	0	+	13	3	5	7
chr1	247671506	247672141	region_662	0	+	4	10	5	5
chr1	247826197	247827014	region_663	0	+	6	5	4	13
chr1	247940050	247940831	region_664	0	+	8	2	12	6
chr1	248032607	248033440	region_665	0	+	14	6	9	7
chr1	248189189	248189965	region_666	0	+	4	2	5	10
chr1	248265414	248266290	region_667	0	+	7	14	3	4
chr1	248481728	248482618	region_668	0	+	9	4	4	12
chr10	162293	163085	region_669	0	+	3	12	4	2
chr10	1706203	1706976	region_670	0	+	4	2	2	10
chr10	1873693	1875261	region_671	0	+	8	23	9	13
chr10	2059991	2060820	region_672	0	+	7	8	14	4
chr10	2419513	2420172	region_673	0	+	5	10	3	7
chr10	2536267	2537010	region_674	0	+	4	2	6	11
chr10	2761633	2762339	region_675	0	+	1	6	3	10
chr10	2938674	2939432	region_676	0	+	3	4	5	10
chr10	3605668	3606397	region_677	0	+	15	7	3	2
chr10	3756610	3757575	region_678	0	+	4	2	4	15
chr10	3812316	3813061	region_679	0	+	6	7	6	10
chr10	5064560	5065488	region_680	0	+	12	14	4	5
chr10	5184295	5185133	region_681	0	+	10	12	6	5
chr10	5369281	5370021	region_682	0	+	6	15	6	2
chr10	6142001	6142778	region_683	0	+	3	6	4	10
chr10	6467997	6468876	region_684	0	+	3	6	8	13
chr10	6691708	6692664	region_685	0	+	8	15	9	3
chr10	7207600	7208521	region_686	0	+	10	7	15	4
chr10	7260487	7261416	region_687	0	+	17	5	6	4
chr10	7262049	7262749	region_688	0	+	2	15	10	6
chr10	7938232	7938878	region_689	0	+	13	5	8	5
chr10	7982779	7983501	region_690	0	+	12	3	11	4
chr10	8358843	8359769	region_691	0	+	9	5	7	16
chr10	8365389	8366044	region_692	0	+	4	11	4	4
chr10	8374082	8374667	region_693	0	+	1	6	3	11
chr10	8969578	8970245	region_694	0	+	6	6	11	2
chr10	9945214	9945974	region_695	0	+	2	6	14	3
chr10	10316464	10317119	region_696	0	+	3	3	11	4
chr10	11684781	11685544	region_697	0	+	3	11	5	9
chr10	12266523	12267271	region_698	0	+	13	5	4	9
chr10	12870660	12871487	region_699	0	+	15	2	2	3
chr10	13591310	13592121	region_700	0	+	13	6	6	5
chr10	13731858	13732599	region_701	0	+	5	4	14	5
chr10	14047488	14048598	region_702	0	+	5	17	10	5
chr10	14168956	14169699	region_703	0	+	12	5	4	3
chr10	14186955	14187618	region_704	0	+	12	2	1	3
chr10	14315273	14316448	region_705	0	+	24	7	10	6
chr10	15090400	15091210	region_706	0	+	6	13	4	0
chr10	15442471	15443253	region_707	0	+	6	11	5	6
chr10	15489784	15490750	region_708	0	+	16	4	5	4
chr10	16031801	16032566	region_709	0	+	5	12	3	3
chr10	16076900	16078048	region_710	0	+	7	8	20	3
chr10	16414133	16414931	region_711	0	+	10	6	2	11
chr10	16682463	16683126	region_712	0	+	13	3	2	6
chr10	16793166	16793759	region_713	0	+	4	2	5	11
chr10	17328833	17329591	region_714	0	+	7	4	14	4
chr10	17775711	17776455	region_715	0	+	3	2	5	10
chr10	18468809	18469510	region_716	0	+	5	7	12	4
chr10	18677667	18678572	region_717	0	+	7	9	16	8
chr10	18724946	18725783	region_718	0	+	4	7	14	7
chr10	18910074	18910818	region_719	0	+	7	2	11	6
chr10	19579789	19580595	region_720	0	+	14	5	5	2
chr10	20027263	20028045	region_721	0	+	7	2	12	1
chr10	20118280	20118957	region_722	0	+	13	9	5	2
chr10	20178381	20179219	region_723	0	+	4	14	5	7
chr10	20244128	20244850	region_724	0	+	13	13	4	1
chr10	20302513	20303212	region_725	0	+	14	3	5	4
chr10	21449658	21450462	region_726	0	+	8	1	14	5
chr10	22032966	22033806	region_727	0	+	15	4	7	1
chr10	22265448	22266060	region_728	0	+	0	11	3	4
chr10	22645443	22646205	region_729	0	+	13	7	4	3
chr10	23505837	23506594	region_730	0	+	13	5	4	5
chr10	23674116	23674879	region_731	0	+	15	5	7	7
chr10	23820631	23821403	region_732	0	+	7	5	6	14
chr10	23989513	23990237	region_733	0	+	4	3	2	10
chr10	24179946	24180633	region_734	0	+	6	10	5	2
chr10	25278918	25279737	region_735	0	+	3	12	7	5
chr10	25738314	25738915	region_736	0	+	7	10	5	1
chr10	26051284	26052202	region_737	0	+	16	6	13	9
chr10	26303630	26304507	region_738	0	+	6	7	18	6
chr10	26312401	26313086	region_739	0	+	6	1	5	10
chr10	26357835	26358610	region_740	0	+	4	5	3	11
chr10	26585138	26585864	region_741	0	+	4	5	1	14
chr10	27746192	27746842	region_742	0	+	8	3	13	2
chr10	28171293	28171914	region_743	0	+	4	10	6	4
chr10	28453408	28454236	region_744	0	+	2	5	13	6
chr10	28593343	28594071	region_745	0	+	7	3	16	5
chr10	28750058	28750813	region_746	0	+	13	6	8	3
chr10	29016774	29017691	region_747	0	+	7	9	5	12
chr10	29428953	29429815	region_748	0	+	5	15	3	3
chr10	29463028	29463912	region_749	0	+	3	15	4	3
chr10	30103448	30104231	region_750	0	+	13	7	8	1
chr10	30444561	30445365	region_751	0	+	9	7	15	1
chr10	30588974	30589918	region_752	0	+	10	7	6	13
chr10	30788293	30788833	region_753	0	+	6	3	4	11
chr10	31135162	31135992	region_754	0	+	16	7	6	7
chr10	31368488	31369208	region_755	0	+	6	13	5	6
chr10	31709775	31710635	region_756	0	+	3	5	14	11
chr10	32034546	32035365	region_757	0	+	6	6	15	1
chr10	32084283	32084893	region_758	0	+	6	11	4	5
chr10	32656445	32657392	region_759	0	+	6	13	5	5
chr10	33021044	33021799	region_760	0	+	3	4	12	3
chr10	33507562	33508575	region_761	0	+	14	15	7	7
chr10	33831274	33832212	region_762	0	+	11	7	7	13
chr10	34768273	34769256	region_763	0	+	17	6	6	7
chr10	34996771	34997527	region_764	0	+	5	3	12	4
chr10	36132028	36132778	region_765	0	+	13	4	2	2
chr10	36407447	36408171	region_766	0	+	4	3	6	10
chr10	36663776	36664511	region_767	0	+	6	12	7	3
chr10	37237240	37237962	region_768	0	+	7	4	11	7
chr10	37249676	37250524	region_769	0	+	4	15	6	4
chr10	37308940	37309682	region_770	0	+	12	4	9	5
chr10	37504133	37504856	region_771	0	+	4	8	12	1
chr10	37684240	37684968	region_772	0	+	3	7	13	3
chr10	38815258	38818922	region_773	0	+	167	136	162	112
chr10	38815539	38818924	region_774	0	+	162	136	160	111
chr10	38815616	38818954	region_775	0	+	161	136	160	111
chr10	38815723	38818785	region_776	0	+	161	136	160	111
chr10	39078792	39079650	region_777	0	+	17	8	8	8
chr10	39092154	39093038	region_778	0	+	7	6	15	3
chr10	39125347	39125763	region_779	0	+	6	5	4	10
chr10	42360555	42361307	region_780	0	+	79	97	91	48
chr10	42368546	42369729	region_781	0	+	33	30	27	29
chr10	42368715	42369730	region_782	0	+	33	30	27	29
chr10	42368846	42369872	region_783	0	+	33	30	27	28
chr10	42397981	42401387	region_784	0	+	1471	1176	1291	1082
chr10	42398029	42401339	region_785	0	+	1471	1176	1291	1081
chr10	42398062	42401387	region_786	0	+	1471	1174	1291	1080
chr10	42407532	42410016	region_787	0	+	357	273	307	270
chr10	42407590	42408910	region_788	0	+	241	187	215	188
chr10	42407733	42408889	region_789	0	+	239	186	214	187
chr10	42408113	42408735	region_790	0	+	234	186	211	183
chr10	42527278	42528502	region_791	0	+	356	356	417	261
chr10	42527438	42528457	region_792	0	+	351	350	412	258
chr10	42528721	42530607	region_793	0	+	211	389	441	145
chr10	42528913	42530756	region_794	0	+	214	392	443	148
chr10	42528955	42530734	region_795	0	+	214	392	443	147
chr10	42534552	42535667	region_796	0	+	87	99	115	73
chr10	42534553	42535542	region_797	0	+	87	99	115	73
chr10	42534553	42535540	region_798	0	+	87	99	115	73
chr10	42534554	42535662	region_799	0	+	87	99	115	73
chr10	42596570	42600534	region_800	0	+	3532	3617	3979	2679
chr10	42596575	42600820	region_801	0	+	3533	3618	3979	2681
chr10	42596575	42600699	region_802	0	+	3533	3617	3979	2679
chr10	42596577	42600941	region_803	0	+	3534	3619	3981	2681
chr10	42925484	42926320	region_804	0	+	4	13	2	3
chr10	43693633	43694386	region_805	0	+	15	6	4	3
chr10	43783631	43784237	region_806	0	+	5	12	6	3
chr10	44357464	44358106	region_807	0	+	6	10	5	0
chr10	45534847	45535587	region_808	0	+	7	5	5	10
chr10	45876972	45877787	region_809	0	+	12	13	6	2
chr10	46053770	46054497	region_810	0	+	8	4	11	4
chr10	46055853	46056422	region_811	0	+	5	3	2	10
chr10	46118273	46119000	region_812	0	+	3	2	13	7
chr10	46220528	46221233	region_813	0	+	7	5	13	6
chr10	49559512	49560589	region_814	0	+	8	4	18	10
chr10	49794774	49795689	region_815	0	+	10	14	8	3
chr10	50187987	50189583	region_816	0	+	14	14	27	9
chr10	50485866	50486555	region_817	0	+	3	2	5	11
chr10	50594191	50594806	region_818	0	+	12	2	6	4
chr10	52210861	52212024	region_819	0	+	20	6	3	6
chr10	53251662	53252486	region_820	0	+	3	14	5	6
chr10	53256259	53257055	region_821	0	+	3	2	13	1
chr10	53901262	53902017	region_822	0	+	3	6	12	7
chr10	54053196	54053937	region_823	0	+	4	11	3	9
chr10	54236523	54237400	region_824	0	+	16	3	5	8
chr10	54313374	54313834	region_825	0	+	4	10	3	4
chr10	54605555	54606397	region_826	0	+	5	13	3	4
chr10	55650218	55650975	region_827	0	+	13	5	8	2
chr10	55697560	55698404	region_828	0	+	9	13	5	5
chr10	55719023	55719830	region_829	0	+	16	3	2	5
chr10	57002865	57003610	region_830	0	+	6	4	11	3
chr10	57159386	57160047	region_831	0	+	14	3	2	4
chr10	57476190	57476943	region_832	0	+	4	11	4	2
chr10	57827571	57828376	region_833	0	+	9	11	7	1
chr10	58267043	58267803	region_834	0	+	6	4	4	11
chr10	58296194	58296910	region_835	0	+	12	4	5	1
chr10	58429281	58429986	region_836	0	+	8	4	8	10
chr10	58780153	58781018	region_837	0	+	6	6	8	15
chr10	59705830	59706490	region_838	0	+	13	4	1	4
chr10	59819103	59819756	region_839	0	+	3	14	4	2
chr10	60081308	60082078	region_840	0	+	4	12	1	3
chr10	60189776	60190807	region_841	0	+	9	14	9	6
chr10	61626055	61626832	region_842	0	+	9	7	3	12
chr10	62312870	62313781	region_843	0	+	7	7	6	14
chr10	62924929	62926404	region_844	0	+	24	12	14	6
chr10	63262639	63263162	region_845	0	+	2	2	13	2
chr10	63624635	63625303	region_846	0	+	2	10	1	4
chr10	64037712	64038404	region_847	0	+	4	3	6	11
chr10	64223911	64224839	region_848	0	+	8	13	8	15
chr10	64656448	64657319	region_849	0	+	7	5	3	11
chr10	64915662	64916416	region_850	0	+	2	6	4	11
chr10	65160513	65161185	region_851	0	+	2	3	13	3
chr10	65423477	65424361	region_852	0	+	3	6	14	3
chr10	65993216	65994392	region_853	0	+	24	5	6	4
chr10	66555885	66556581	region_854	0	+	4	11	4	5
chr10	67378661	67379354	region_855	0	+	13	4	7	4
chr10	67527909	67528635	region_856	0	+	10	3	2	10
chr10	68185512	68186214	region_857	0	+	6	3	3	11
chr10	68568208	68569051	region_858	0	+	5	12	4	8
chr10	68576395	68577251	region_859	0	+	5	5	13	5
chr10	69770735	69771457	region_860	0	+	12	4	7	4
chr10	69962727	69963377	region_861	0	+	6	0	1	10
chr10	70165701	70166580	region_862	0	+	2	13	10	7
chr10	70457754	70458438	region_863	0	+	12	2	2	2
chr10	70643879	70644717	region_864	0	+	4	8	14	0
chr10	70781729	70782487	region_865	0	+	2	3	12	3
chr10	71294368	71295055	region_866	0	+	3	2	12	1
chr10	71395732	71396554	region_867	0	+	5	6	6	14
chr10	72297038	72297779	region_868	0	+	7	5	13	0
chr10	72570015	72570768	region_869	0	+	3	3	1	11
chr10	72982883	72983578	region_870	0	+	5	7	2	12
chr10	73536574	73537298	region_871	0	+	4	3	3	13
chr10	74521626	74522450	region_872	0	+	5	16	3	4
chr10	74944480	74945120	region_873	0	+	2	4	5	11
chr10	75193888	75194664	region_874	0	+	7	4	3	11
chr10	75577607	75578537	region_875	0	+	9	6	16	5
chr10	78239495	78240147	region_876	0	+	12	2	5	1
chr10	79160028	79160705	region_877	0	+	13	3	3	1
chr10	79256909	79257577	region_878	0	+	12	4	1	2
chr10	79498729	79499645	region_879	0	+	15	3	7	10
chr10	79632313	79633040	region_880	0	+	4	4	5	11
chr10	79822733	79823416	region_881	0	+	3	3	11	4
chr10	80501725	80502320	region_882	0	+	6	3	11	4
chr10	80718061	80718804	region_883	0	+	14	4	7	5
chr10	80866389	80867538	region_884	0	+	18	10	8	7
chr10	82146999	82148034	region_885	0	+	5	10	7	16
chr10	83248447	83249083	region_886	0	+	3	1	11	5
chr10	83372265	83373148	region_887	0	+	5	2	6	13
chr10	83501219	83501951	region_888	0	+	5	4	11	1
chr10	83501854	83502599	region_889	0	+	1	0	3	10
chr10	83735297	83736056	region_890	0	+	3	12	5	5
chr10	83779840	83780737	region_891	0	+	7	13	10	4
chr10	83813365	83814119	region_892	0	+	13	7	6	7
chr10	83974355	83974810	region_893	0	+	3	2	4	10
chr10	85628759	85629446	region_894	0	+	6	1	7	14
chr10	85987421	85988293	region_895	0	+	5	2	14	5
chr10	86813051	86814046	region_896	0	+	5	7	17	14
chr10	86841170	86842067	region_897	0	+	8	7	15	12
chr10	86880374	86880975	region_898	0	+	4	6	3	10
chr10	86992238	86992913	region_899	0	+	13	6	1	3
chr10	88030905	88031655	region_900	0	+	12	5	6	5
chr10	88296584	88297412	region_901	0	+	16	6	7	2
chr10	88385734	88386593	region_902	0	+	5	12	5	4
chr10	88691259	88691791	region_903	0	+	7	11	6	5
chr10	89516948	89517602	region_904	0	+	4	3	3	10
chr10	89665281	89666223	region_905	0	+	16	5	6	8
chr10	89706407	89707232	region_906	0	+	8	6	16	2
chr10	89757431	89758181	region_907	0	+	7	5	6	13
chr10	90212934	90213661	region_908	0	+	4	3	6	10
chr10	90292916	90293363	region_909	0	+	4	10	2	2
chr10	90612952	90613625	region_910	0	+	7	6	7	11
chr10	90843625	90844271	region_911	0	+	3	1	4	11
chr10	90931569	90932830	region_912	0	+	8	21	6	10
chr10	90947988	90948595	region_913	0	+	2	2	1	12
chr10	91211792	91212537	region_914	0	+	14	7	5	5
chr10	91641010	91641816	region_915	0	+	3	9	13	3
chr10	91680170	91681412	region_916	0	+	5	10	8	19
chr10	91984430	91985202	region_917	0	+	4	7	2	11
chr10	92016958	92017780	region_918	0	+	7	13	3	6
chr10	92272018	92272881	region_919	0	+	6	7	13	5
chr10	93364991	93365805	region_920	0	+	14	2	3	4
chr10	94501889	94502531	region_921	0	+	2	11	10	2
chr10	95769161	95770078	region_922	0	+	6	14	8	8
chr10	95900197	95901112	region_923	0	+	17	10	4	8
chr10	96101650	96102183	region_924	0	+	4	12	5	5
chr10	96133783	96134782	region_925	0	+	9	16	7	3
chr10	96567359	96568099	region_926	0	+	12	7	8	6
chr10	96906368	96907128	region_927	0	+	6	2	12	3
chr10	96927387	96928235	region_928	0	+	2	4	15	2
chr10	97471069	97471751	region_929	0	+	2	3	7	11
chr10	97707326	97708026	region_930	0	+	13	5	5	1
chr10	98091703	98092448	region_931	0	+	6	4	11	3
chr10	98403048	98403742	region_932	0	+	6	10	3	6
chr10	99249864	99250657	region_933	0	+	10	12	4	4
chr10	99390079	99391020	region_934	0	+	8	14	4	3
chr10	99775518	99776300	region_935	0	+	4	12	2	14
chr10	99894201	99895547	region_936	0	+	9	9	24	2
chr10	99978469	99979189	region_937	0	+	5	5	6	11
chr10	101032693	101033328	region_938	0	+	4	1	6	11
chr10	101460352	101461032	region_939	0	+	5	3	4	10
chr10	101463638	101464369	region_940	0	+	5	11	3	1
chr10	102987753	102988536	region_941	0	+	5	12	4	6
chr10	103124484	103124828	region_942	0	+	8	10	9	9
chr10	103814884	103815651	region_943	0	+	4	7	12	4
chr10	103954785	103955396	region_944	0	+	3	9	12	3
chr10	104100565	104101628	region_945	0	+	20	9	10	6
chr10	104182222	104183042	region_946	0	+	14	8	6	4
chr10	104228164	104228996	region_947	0	+	4	13	6	4
chr10	104265357	104266072	region_948	0	+	5	13	11	4
chr10	105238929	105239493	region_949	0	+	5	3	11	6
chr10	105879007	105880475	region_950	0	+	11	21	10	9
chr10	106146366	106147173	region_951	0	+	5	5	13	4
chr10	106584276	106585040	region_952	0	+	8	13	5	5
chr10	106991357	106992177	region_953	0	+	14	9	4	1
chr10	107330722	107331650	region_954	0	+	5	15	2	6
chr10	107617330	107618775	region_955	0	+	12	22	13	7
chr10	108444511	108445220	region_956	0	+	3	6	14	5
chr10	109250671	109251516	region_957	0	+	0	5	5	14
chr10	109794420	109795114	region_958	0	+	5	11	5	7
chr10	110129821	110131000	region_959	0	+	3	4	6	19
chr10	110531256	110532015	region_960	0	+	2	3	6	10
chr10	111301055	111301791	region_961	0	+	14	5	5	0
chr10	111546718	111547401	region_962	0	+	6	7	5	10
chr10	111890314	111890993	region_963	0	+	1	7	2	11
chr10	112732264	112733028	region_964	0	+	5	5	13	6
chr10	112748310	112749024	region_965	0	+	4	11	2	4
chr10	112753832	112754534	region_966	0	+	2	2	6	10
chr10	113370724	113371583	region_967	0	+	7	14	1	3
chr10	113571351	113572336	region_968	0	+	5	18	3	7
chr10	113775081	113775585	region_969	0	+	7	11	2	4
chr10	113862743	113863544	region_970	0	+	3	9	13	3
chr10	113963398	113963990	region_971	0	+	5	4	2	10
chr10	114389114	114389840	region_972	0	+	12	6	5	2
chr10	114458617	114459253	region_973	0	+	6	5	11	4
chr10	114902327	114903803	region_974	0	+	11	12	26	6
chr10	115187427	115188065	region_975	0	+	2	13	6	6
chr10	115353032	115353499	region_976	0	+	3	4	3	10
chr10	115466386	115467149	region_977	0	+	3	10	14	7
chr10	115731317	115732266	region_978	0	+	4	4	7	13
chr10	115870739	115871677	region_979	0	+	9	4	4	12
chr10	116567738	116568486	region_980	0	+	13	3	3	0
chr10	116839071	116839884	region_981	0	+	1	7	13	5
chr10	117076883	117077583	region_982	0	+	2	7	12	4
chr10	117251201	117251799	region_983	0	+	7	5	12	5
chr10	117319233	117320038	region_984	0	+	5	7	5	12
chr10	117504122	117505157	region_985	0	+	19	3	6	5
chr10	117511897	117512671	region_986	0	+	2	11	6	2
chr10	117888165	117888764	region_987	0	+	0	10	1	3
chr10	117963810	117964556	region_988	0	+	4	3	8	12
chr10	119049599	119050355	region_989	0	+	6	6	4	11
chr10	119733472	119734365	region_990	0	+	5	5	5	13
chr10	120411914	120412735	region_991	0	+	6	4	6	12
chr10	120624610	120625573	region_992	0	+	5	8	14	5
chr10	120830243	120831378	region_993	0	+	12	7	17	5
chr10	120931770	120932479	region_994	0	+	2	12	6	3
chr10	121349014	121349961	region_995	0	+	7	3	14	2
chr10	121400634	121401447	region_996	0	+	16	5	8	3
chr10	121674804	121675793	region_997	0	+	5	9	18	4
chr10	121824122	121824830	region_998	0	+	5	8	13	1
chr10	121904888	121905675	region_999	0	+	5	11	5	6
chr10	122134762	122135417	region_1000	0	+	6	3	4	11
chr10	122223890	122224638	region_1001	0	+	5	2	11	5
chr10	122626879	122627791	region_1002	0	+	15	1	5	3
chr10	122684482	122685298	region_1003	0	+	6	10	6	11
chr10	122692244	122692943	region_1004	0	+	7	3	12	3
chr10	122795644	122796660	region_1005	0	+	10	16	10	8
chr10	123747407	123748283	region_1006	0	+	9	14	4	8
chr10	124443964	124445014	region_1007	0	+	11	17	2	6
chr10	124796056	124796753	region_1008	0	+	3	5	11	9
chr10	124843194	124844070	region_1009	0	+	10	6	4	11
chr10	124910272	124910847	region_1010	0	+	8	10	9	3
chr10	125029608	125030415	region_1011	0	+	4	2	3	11
chr10	125233508	125234170	region_1012	0	+	7	3	11	3
chr10	125566433	125567612	region_1013	0	+	6	10	8	19
chr10	125683879	125684593	region_1014	0	+	3	5	11	0
chr10	125727540	125728284	region_1015	0	+	7	6	13	4
chr10	125802213	125803147	region_1016	0	+	7	15	4	2
chr10	126008835	126009469	region_1017	0	+	7	5	11	3
chr10	127167111	127167770	region_1018	0	+	1	2	11	1
chr10	127354016	127354766	region_1019	0	+	4	4	11	4
chr10	127584611	127585510	region_1020	0	+	20	16	16	7
chr10	127680592	127681588	region_1021	0	+	7	13	5	7
chr10	127854192	127855072	region_1022	0	+	3	5	4	14
chr10	127907748	127908648	region_1023	0	+	4	4	15	3
chr10	128822186	128823016	region_1024	0	+	7	1	0	12
chr10	129165081	129165715	region_1025	0	+	10	6	5	10
chr10	129357195	129357988	region_1026	0	+	5	4	13	4
chr10	129500396	129501009	region_1027	0	+	2	3	11	3
chr10	129514535	129515378	region_1028	0	+	3	14	5	4
chr10	129611159	129612123	region_1029	0	+	8	16	2	2
chr10	129640730	129641406	region_1030	0	+	2	11	2	9
chr10	129655806	129656705	region_1031	0	+	6	6	6	13
chr10	129774752	129775468	region_1032	0	+	7	3	11	4
chr10	129784353	129785301	region_1033	0	+	8	3	16	11
chr10	129915085	129915734	region_1034	0	+	2	11	9	5
chr10	130133943	130134765	region_1035	0	+	9	16	5	8
chr10	130176014	130176584	region_1036	0	+	3	1	2	11
chr10	130453114	130453903	region_1037	0	+	11	3	1	12
chr10	131008251	131009294	region_1038	0	+	5	17	11	5
chr10	131258436	131259044	region_1039	0	+	7	11	2	3
chr10	131426513	131427336	region_1040	0	+	6	7	13	5
chr10	131528372	131529053	region_1041	0	+	4	5	7	10
chr10	132816574	132817714	region_1042	0	+	9	6	19	5
chr10	132845788	132846559	region_1043	0	+	4	6	13	3
chr10	133460097	133460772	region_1044	0	+	8	5	12	1
chr10	134079508	134080312	region_1045	0	+	4	9	3	12
chr10	134301170	134301887	region_1046	0	+	10	6	12	3
chr10	134589931	134590622	region_1047	0	+	0	10	4	5
chr10	134804840	134805798	region_1048	0	+	8	15	5	4
chr10	134816490	134817244	region_1049	0	+	13	6	10	5
chr10	135197763	135198694	region_1050	0	+	3	3	13	1
chr11	189529	191227	region_1051	0	+	25	21	32	19
chr11	221968	222820	region_1052	0	+	15	6	5	5
chr11	316102	316871	region_1053	0	+	6	4	13	0
chr11	746769	748220	region_1054	0	+	10	10	22	4
chr11	965388	966139	region_1055	0	+	3	11	5	1
chr11	1105157	1105956	region_1056	0	+	8	4	8	11
chr11	1213182	1214064	region_1057	0	+	8	13	8	3
chr11	1256050	1256814	region_1058	0	+	3	8	13	1
chr11	1380709	1381452	region_1059	0	+	8	12	4	2
chr11	1636742	1637494	region_1060	0	+	7	11	5	1
chr11	1879534	1880371	region_1061	0	+	5	15	6	3
chr11	1893902	1894635	region_1062	0	+	3	6	12	1
chr11	2192644	2193361	region_1063	0	+	4	5	9	10
chr11	2338961	2339715	region_1064	0	+	6	7	8	12
chr11	3003977	3004779	region_1065	0	+	13	11	4	9
chr11	4071791	4072607	region_1066	0	+	16	5	3	6
chr11	4168957	4169665	region_1067	0	+	7	10	2	5
chr11	4583984	4584806	region_1068	0	+	4	7	14	3
chr11	4760614	4761388	region_1069	0	+	7	5	12	6
chr11	4762943	4763506	region_1070	0	+	4	10	3	3
chr11	4949409	4950100	region_1071	0	+	2	6	16	6
chr11	5591129	5592167	region_1072	0	+	11	13	0	4
chr11	5795328	5796098	region_1073	0	+	5	13	2	4
chr11	6193627	6194178	region_1074	0	+	4	11	2	4
chr11	6483108	6483949	region_1075	0	+	11	2	14	1
chr11	7648009	7648890	region_1076	0	+	17	8	9	2
chr11	7678744	7679333	region_1077	0	+	4	4	7	10
chr11	7911941	7912752	region_1078	0	+	2	12	2	8
chr11	8021597	8022215	region_1079	0	+	2	3	7	10
chr11	8070390	8071077	region_1080	0	+	3	4	2	12
chr11	8586469	8587588	region_1081	0	+	7	8	18	3
chr11	9343877	9344655	region_1082	0	+	7	11	6	3
chr11	9587273	9588713	region_1083	0	+	12	5	23	4
chr11	10452070	10452879	region_1084	0	+	3	12	9	10
chr11	10676458	10677232	region_1085	0	+	5	3	12	1
chr11	11580150	11580747	region_1086	0	+	4	5	1	12
chr11	11820525	11821393	region_1087	0	+	7	15	6	8
chr11	11896772	11897848	region_1088	0	+	9	7	3	18
chr11	11970139	11970896	region_1089	0	+	5	9	5	11
chr11	12352649	12353554	region_1090	0	+	6	4	8	17
chr11	12421674	12422539	region_1091	0	+	5	13	5	4
chr11	12478458	12479298	region_1092	0	+	5	2	4	14
chr11	12907724	12908609	region_1093	0	+	3	5	10	15
chr11	13197434	13198150	region_1094	0	+	5	6	11	4
chr11	13426396	13427126	region_1095	0	+	3	3	13	4
chr11	13812899	13813926	region_1096	0	+	5	4	17	9
chr11	13890938	13891596	region_1097	0	+	13	1	5	5
chr11	14601263	14602541	region_1098	0	+	10	5	10	17
chr11	15267249	15267848	region_1099	0	+	0	3	12	2
chr11	16027766	16028574	region_1100	0	+	5	11	6	15
chr11	16049211	16050174	region_1101	0	+	9	7	15	3
chr11	16513277	16514150	region_1102	0	+	15	9	6	6
chr11	17229875	17230523	region_1103	0	+	7	13	4	2
chr11	17679659	17680308	region_1104	0	+	4	10	12	2
chr11	17901483	17902169	region_1105	0	+	3	10	9	4
chr11	18133531	18134783	region_1106	0	+	25	11	11	4
chr11	18417587	18418291	region_1107	0	+	13	7	4	1
chr11	18536677	18537467	region_1108	0	+	5	14	5	1
chr11	19137617	19138746	region_1109	0	+	10	15	10	7
chr11	19322160	19322829	region_1110	0	+	6	3	11	4
chr11	19426846	19427623	region_1111	0	+	14	3	3	3
chr11	19804385	19805144	region_1112	0	+	15	6	5	2
chr11	20329094	20329882	region_1113	0	+	7	5	16	2
chr11	21182572	21183542	region_1114	0	+	18	2	5	2
chr11	21640793	21641678	region_1115	0	+	4	13	17	3
chr11	21698384	21699138	region_1116	0	+	4	5	5	10
chr11	23413056	23413866	region_1117	0	+	10	4	10	11
chr11	23569430	23570386	region_1118	0	+	16	0	9	7
chr11	23706429	23707261	region_1119	0	+	3	13	5	5
chr11	24040592	24041280	region_1120	0	+	6	7	14	2
chr11	24550121	24550701	region_1121	0	+	4	5	13	7
chr11	24723381	24724166	region_1122	0	+	6	12	9	1
chr11	24904840	24905609	region_1123	0	+	15	4	5	5
chr11	25060656	25061465	region_1124	0	+	6	2	3	14
chr11	25078743	25079550	region_1125	0	+	5	5	14	2
chr11	25381179	25381826	region_1126	0	+	2	3	2	11
chr11	25398735	25399595	region_1127	0	+	10	5	9	14
chr11	26309790	26310711	region_1128	0	+	17	5	2	7
chr11	27472371	27473328	region_1129	0	+	5	14	5	5
chr11	28053852	28054472	region_1130	0	+	5	12	12	7
chr11	29152927	29153856	region_1131	0	+	6	16	3	4
chr11	29807738	29808548	region_1132	0	+	6	13	7	1
chr11	30160326	30161292	region_1133	0	+	12	6	15	4
chr11	30407163	30408221	region_1134	0	+	3	3	19	5
chr11	30968200	30969099	region_1135	0	+	5	3	7	14
chr11	31113851	31114552	region_1136	0	+	4	5	5	11
chr11	31200601	31201373	region_1137	0	+	5	5	12	5
chr11	31294035	31294704	region_1138	0	+	8	3	12	4
chr11	31658402	31659731	region_1139	0	+	5	8	10	23
chr11	31826572	31827296	region_1140	0	+	7	5	16	7
chr11	32380757	32381409	region_1141	0	+	4	5	3	13
chr11	32494517	32495353	region_1142	0	+	15	6	5	5
chr11	32602114	32602897	region_1143	0	+	6	13	6	3
chr11	32716632	32717356	region_1144	0	+	6	12	1	0
chr11	33263629	33264347	region_1145	0	+	4	8	5	11
chr11	33268852	33269715	region_1146	0	+	9	8	16	2
chr11	33290180	33290927	region_1147	0	+	4	3	5	11
chr11	33802010	33803055	region_1148	0	+	9	16	9	2
chr11	33813731	33814537	region_1149	0	+	6	15	5	3
chr11	34046607	34047729	region_1150	0	+	10	6	17	1
chr11	34526804	34527504	region_1151	0	+	3	4	5	10
chr11	34563835	34564575	region_1152	0	+	4	2	12	8
chr11	34644195	34645096	region_1153	0	+	3	4	17	8
chr11	34779528	34780268	region_1154	0	+	4	13	4	7
chr11	35150848	35151577	region_1155	0	+	7	5	6	11
chr11	35583026	35583881	region_1156	0	+	3	8	6	14
chr11	35755108	35756059	region_1157	0	+	10	4	8	13
chr11	35983427	35984295	region_1158	0	+	7	3	7	13
chr11	36471721	36472597	region_1159	0	+	10	14	4	6
chr11	36895334	36896060	region_1160	0	+	13	7	5	5
chr11	37241036	37241607	region_1161	0	+	4	10	2	4
chr11	37352050	37352761	region_1162	0	+	3	2	5	10
chr11	37388705	37389542	region_1163	0	+	7	14	2	9
chr11	37404895	37405800	region_1164	0	+	11	13	0	5
chr11	38219670	38220497	region_1165	0	+	5	3	12	6
chr11	38926663	38927466	region_1166	0	+	6	12	5	3
chr11	39023662	39024340	region_1167	0	+	3	10	2	1
chr11	39132718	39133625	region_1168	0	+	8	14	7	4
chr11	39992439	39993228	region_1169	0	+	5	12	4	3
chr11	41461502	41462093	region_1170	0	+	12	3	8	2
chr11	41468075	41469182	region_1171	0	+	10	7	7	15
chr11	41492882	41493497	region_1172	0	+	2	1	1	10
chr11	42183084	42183868	region_1173	0	+	13	8	13	7
chr11	42203994	42204842	region_1174	0	+	16	5	6	4
chr11	43213480	43214316	region_1175	0	+	17	3	4	5
chr11	43333340	43333926	region_1176	0	+	3	5	3	10
chr11	43659223	43660088	region_1177	0	+	6	8	13	6
chr11	44435812	44436439	region_1178	0	+	6	4	7	10
chr11	44475937	44476675	region_1179	0	+	14	6	2	2
chr11	44717904	44718609	region_1180	0	+	12	8	3	5
chr11	44719062	44719724	region_1181	0	+	1	3	12	4
chr11	44723381	44724156	region_1182	0	+	5	2	12	5
chr11	44909944	44910753	region_1183	0	+	14	4	6	3
chr11	45299629	45300445	region_1184	0	+	8	9	12	7
chr11	45579717	45580439	region_1185	0	+	12	8	5	1
chr11	45624703	45625680	region_1186	0	+	4	1	18	1
chr11	45745039	45745707	region_1187	0	+	4	4	2	11
chr11	45904958	45905825	region_1188	0	+	3	13	3	2
chr11	46337540	46338265	region_1189	0	+	13	5	8	5
chr11	46713218	46714084	region_1190	0	+	8	12	4	4
chr11	47421973	47422970	region_1191	0	+	9	1	15	4
chr11	47613836	47614556	region_1192	0	+	8	4	11	5
chr11	47676388	47677052	region_1193	0	+	8	10	6	2
chr11	47689779	47690608	region_1194	0	+	3	5	14	3
chr11	48335545	48336297	region_1195	0	+	5	11	3	8
chr11	48817630	48818188	region_1196	0	+	9	11	12	10
chr11	48886851	48887539	region_1197	0	+	8	9	13	18
chr11	50475623	50476261	region_1198	0	+	13	4	6	1
chr11	50509554	50510312	region_1199	0	+	6	8	5	13
chr11	50553987	50554826	region_1200	0	+	18	5	9	4
chr11	50572946	50573640	region_1201	0	+	5	7	6	12
chr11	50779855	50780465	region_1202	0	+	7	6	13	3
chr11	51569244	51570657	region_1203	0	+	80	70	91	62
chr11	51569254	51570747	region_1204	0	+	81	70	91	62
chr11	51569311	51570854	region_1205	0	+	81	71	91	64
chr11	51569530	51570549	region_1206	0	+	77	70	88	60
chr11	51578615	51580233	region_1207	0	+	434	320	390	304
chr11	51578665	51580186	region_1208	0	+	433	319	390	303
chr11	51578868	51580237	region_1209	0	+	431	314	383	300
chr11	51578930	51581244	region_1210	0	+	451	336	404	322
chr11	51590535	51591471	region_1211	0	+	10	24	17	10
chr11	51591004	51591846	region_1212	0	+	11	22	17	10
chr11	51592572	51593311	region_1213	0	+	13	6	12	8
chr11	55351266	55351987	region_1214	0	+	6	4	3	10
chr11	55735418	55736148	region_1215	0	+	12	4	3	11
chr11	56139502	56140205	region_1216	0	+	13	3	4	4
chr11	56640093	56640859	region_1217	0	+	7	5	3	12
chr11	57408457	57409311	region_1218	0	+	2	4	15	4
chr11	57677859	57678844	region_1219	0	+	4	13	8	7
chr11	58501742	58502578	region_1220	0	+	6	16	5	5
chr11	58896808	58897592	region_1221	0	+	14	7	3	6
chr11	59109411	59110149	region_1222	0	+	3	2	13	5
chr11	60052059	60052722	region_1223	0	+	7	5	11	3
chr11	60361723	60362488	region_1224	0	+	6	11	4	6
chr11	60648022	60648855	region_1225	0	+	14	2	6	2
chr11	61209994	61210701	region_1226	0	+	6	6	11	4
chr11	61228853	61229736	region_1227	0	+	9	3	10	13
chr11	61263708	61264413	region_1228	0	+	1	5	2	10
chr11	61337591	61338314	region_1229	0	+	6	11	2	5
chr11	61725355	61725885	region_1230	0	+	1	1	2	11
chr11	61794232	61795172	region_1231	0	+	5	5	8	12
chr11	62372134	62373181	region_1232	0	+	8	15	5	4
chr11	62608687	62609441	region_1233	0	+	21	8	12	12
chr11	62608862	62609647	region_1234	0	+	22	8	16	12
chr11	62810410	62811103	region_1235	0	+	8	11	6	5
chr11	63353781	63354990	region_1236	0	+	9	9	11	20
chr11	63520925	63521598	region_1237	0	+	9	2	2	13
chr11	63716293	63717020	region_1238	0	+	6	13	3	6
chr11	63721457	63722173	region_1239	0	+	3	12	11	2
chr11	63859904	63860463	region_1240	0	+	11	10	9	7
chr11	64133907	64134439	region_1241	0	+	3	1	10	10
chr11	64145244	64146076	region_1242	0	+	14	1	5	6
chr11	64341771	64342459	region_1243	0	+	10	2	11	0
chr11	64901354	64902216	region_1244	0	+	6	4	14	6
chr11	65585074	65585871	region_1245	0	+	14	4	8	2
chr11	66753063	66753995	region_1246	0	+	4	15	5	5
chr11	66803357	66804157	region_1247	0	+	2	3	0	11
chr11	67089452	67090017	region_1248	0	+	3	4	5	10
chr11	67252258	67253109	region_1249	0	+	16	2	2	6
chr11	68299256	68300449	region_1250	0	+	22	3	11	9
chr11	68551806	68552503	region_1251	0	+	1	13	1	1
chr11	69450044	69450891	region_1252	0	+	8	4	16	3
chr11	69880987	69881706	region_1253	0	+	1	6	11	1
chr11	69994031	69994810	region_1254	0	+	3	5	14	5
chr11	70058148	70059038	region_1255	0	+	5	3	14	5
chr11	70548805	70549690	region_1256	0	+	5	14	4	4
chr11	71176021	71177141	region_1257	0	+	7	2	19	2
chr11	71633749	71634558	region_1258	0	+	15	7	6	4
chr11	73070438	73071116	region_1259	0	+	7	1	12	4
chr11	73405642	73406281	region_1260	0	+	7	11	5	4
chr11	73600310	73601576	region_1261	0	+	6	7	20	8
chr11	73849972	73850672	region_1262	0	+	3	5	8	11
chr11	74838847	74839630	region_1263	0	+	15	6	5	5
chr11	74857523	74858602	region_1264	0	+	18	10	7	10
chr11	75444126	75445072	region_1265	0	+	7	4	15	4
chr11	75567487	75568167	region_1266	0	+	3	5	5	13
chr11	76320516	76321335	region_1267	0	+	14	5	6	0
chr11	77046753	77047432	region_1268	0	+	13	3	3	4
chr11	77702082	77702796	region_1269	0	+	14	4	7	1
chr11	77898447	77899202	region_1270	0	+	16	4	6	5
chr11	78199047	78199756	region_1271	0	+	14	2	5	1
chr11	78199918	78200670	region_1272	0	+	3	4	4	10
chr11	78433350	78434196	region_1273	0	+	14	7	5	6
chr11	78671342	78672325	region_1274	0	+	19	2	7	7
chr11	78713594	78714456	region_1275	0	+	15	3	7	6
chr11	78921363	78922166	region_1276	0	+	3	5	2	12
chr11	79674862	79675809	region_1277	0	+	4	8	5	15
chr11	79962868	79963703	region_1278	0	+	2	3	9	11
chr11	80024523	80025185	region_1279	0	+	6	10	2	5
chr11	80099233	80100124	region_1280	0	+	11	12	6	7
chr11	80907421	80908148	region_1281	0	+	2	2	12	2
chr11	81681589	81682405	region_1282	0	+	3	2	14	4
chr11	81814120	81815070	region_1283	0	+	8	9	19	3
chr11	82124716	82125435	region_1284	0	+	6	3	6	10
chr11	82195558	82196616	region_1285	0	+	15	7	3	4
chr11	82298681	82299362	region_1286	0	+	3	5	6	11
chr11	82578270	82578957	region_1287	0	+	13	7	7	3
chr11	82770901	82771722	region_1288	0	+	5	1	6	13
chr11	83333750	83334581	region_1289	0	+	3	6	1	12
chr11	83734626	83735533	region_1290	0	+	5	7	7	16
chr11	83940082	83940938	region_1291	0	+	3	8	17	2
chr11	84345536	84346331	region_1292	0	+	14	5	3	2
chr11	84555465	84556108	region_1293	0	+	6	2	5	10
chr11	84618122	84618723	region_1294	0	+	5	10	3	3
chr11	84679904	84681026	region_1295	0	+	8	3	19	1
chr11	84773590	84774322	region_1296	0	+	2	6	4	12
chr11	85169674	85170522	region_1297	0	+	7	2	13	3
chr11	86100632	86101704	region_1298	0	+	1	16	5	1
chr11	86444105	86444848	region_1299	0	+	12	5	4	3
chr11	86661439	86661999	region_1300	0	+	2	6	13	4
chr11	86970727	86971556	region_1301	0	+	4	13	2	3
chr11	87085593	87086442	region_1302	0	+	1	14	7	5
chr11	87088980	87089762	region_1303	0	+	3	6	13	4
chr11	87170299	87171137	region_1304	0	+	4	7	9	12
chr11	87193460	87194368	region_1305	0	+	16	6	3	5
chr11	87195102	87195770	region_1306	0	+	3	3	11	5
chr11	87984728	87985627	region_1307	0	+	13	7	14	4
chr11	88159757	88160543	region_1308	0	+	16	4	3	4
chr11	88441365	88442106	region_1309	0	+	15	4	8	4
chr11	90082016	90082648	region_1310	0	+	2	11	7	4
chr11	90659601	90660270	region_1311	0	+	1	3	5	10
chr11	90812221	90813115	region_1312	0	+	4	4	16	6
chr11	90982747	90983482	region_1313	0	+	8	9	3	10
chr11	91961106	91962040	region_1314	0	+	17	6	4	9
chr11	91993229	91994195	region_1315	0	+	4	13	7	9
chr11	92200461	92201534	region_1316	0	+	17	6	5	7
chr11	92554100	92554924	region_1317	0	+	4	7	6	12
chr11	93241210	93242050	region_1318	0	+	4	12	7	2
chr11	93280873	93281654	region_1319	0	+	6	13	6	6
chr11	93346255	93346855	region_1320	0	+	8	7	3	10
chr11	93971348	93972183	region_1321	0	+	5	13	14	1
chr11	93971470	93972143	region_1322	0	+	5	13	13	1
chr11	94192179	94193175	region_1323	0	+	7	17	6	4
chr11	94479638	94480590	region_1324	0	+	5	6	9	16
chr11	95216586	95217358	region_1325	0	+	8	13	3	3
chr11	95665795	95666571	region_1326	0	+	3	3	4	10
chr11	96691773	96692460	region_1327	0	+	7	2	12	5
chr11	96714190	96714938	region_1328	0	+	13	4	3	2
chr11	96745880	96746771	region_1329	0	+	15	7	4	3
chr11	97024327	97025237	region_1330	0	+	17	5	3	2
chr11	97027413	97028460	region_1331	0	+	3	14	7	4
chr11	97088278	97088979	region_1332	0	+	6	2	4	12
chr11	97333748	97334453	region_1333	0	+	13	9	3	4
chr11	97584368	97585048	region_1334	0	+	14	5	6	1
chr11	97874706	97875505	region_1335	0	+	10	12	7	2
chr11	99154271	99154956	region_1336	0	+	5	4	11	6
chr11	100103153	100103885	region_1337	0	+	14	6	4	5
chr11	100485633	100486428	region_1338	0	+	3	13	2	10
chr11	100505522	100506076	region_1339	0	+	5	2	12	4
chr11	100619903	100620648	region_1340	0	+	4	12	9	2
chr11	100886656	100887399	region_1341	0	+	6	2	12	8
chr11	101085360	101086157	region_1342	0	+	3	5	6	11
chr11	101173791	101174359	region_1343	0	+	8	1	13	2
chr11	101711753	101712489	region_1344	0	+	9	12	9	4
chr11	102203427	102204132	region_1345	0	+	5	1	11	2
chr11	102316962	102317678	region_1346	0	+	5	1	13	5
chr11	102397948	102398716	region_1347	0	+	17	7	6	4
chr11	102891185	102891819	region_1348	0	+	9	12	6	5
chr11	103463211	103463901	region_1349	0	+	3	6	3	11
chr11	103522501	103523310	region_1350	0	+	8	4	13	7
chr11	104223171	104223892	region_1351	0	+	7	6	12	3
chr11	104584627	104585324	region_1352	0	+	13	5	5	6
chr11	104834532	104835417	region_1353	0	+	6	14	7	3
chr11	104839181	104840218	region_1354	0	+	7	14	7	8
chr11	104893564	104894285	region_1355	0	+	8	8	14	3
chr11	105330438	105331076	region_1356	0	+	5	2	12	2
chr11	105501753	105502468	region_1357	0	+	6	10	5	11
chr11	106961689	106962540	region_1358	0	+	7	12	7	5
chr11	106962229	106962983	region_1359	0	+	6	8	14	3
chr11	107045684	107046402	region_1360	0	+	3	12	3	6
chr11	107202030	107202712	region_1361	0	+	4	3	11	4
chr11	107329010	107329924	region_1362	0	+	14	7	10	2
chr11	107609654	107610545	region_1363	0	+	17	3	7	11
chr11	108537906	108538567	region_1364	0	+	12	4	2	3
chr11	109720565	109721251	region_1365	0	+	3	2	7	10
chr11	110202504	110203086	region_1366	0	+	4	2	11	4
chr11	110252570	110253228	region_1367	0	+	3	10	8	2
chr11	110706485	110707016	region_1368	0	+	5	2	12	6
chr11	110943344	110944073	region_1369	0	+	3	4	11	3
chr11	111293068	111293885	region_1370	0	+	15	3	5	5
chr11	111560070	111560660	region_1371	0	+	3	4	13	3
chr11	111984324	111984950	region_1372	0	+	5	2	11	3
chr11	112649136	112649727	region_1373	0	+	6	10	9	5
chr11	112699711	112700555	region_1374	0	+	8	16	7	10
chr11	113112418	113113212	region_1375	0	+	16	4	8	6
chr11	113585619	113586398	region_1376	0	+	15	3	4	4
chr11	113923370	113924138	region_1377	0	+	4	8	12	6
chr11	114131089	114131910	region_1378	0	+	6	3	16	2
chr11	114148004	114148839	region_1379	0	+	5	2	16	4
chr11	114352918	114353646	region_1380	0	+	10	1	3	10
chr11	114683167	114683831	region_1381	0	+	11	11	5	5
chr11	115417106	115417808	region_1382	0	+	4	7	9	12
chr11	115620515	115621263	region_1383	0	+	14	5	6	3
chr11	116346569	116347532	region_1384	0	+	8	3	15	5
chr11	116643347	116644192	region_1385	0	+	1	5	14	6
chr11	117040614	117041222	region_1386	0	+	9	2	3	11
chr11	117103559	117104248	region_1387	0	+	5	4	12	2
chr11	117129852	117130624	region_1388	0	+	5	6	13	4
chr11	117159475	117160094	region_1389	0	+	4	4	2	11
chr11	118009552	118010191	region_1390	0	+	4	11	3	5
chr11	118187234	118188046	region_1391	0	+	14	3	10	5
chr11	118187460	118188255	region_1392	0	+	13	4	13	5
chr11	120131917	120132752	region_1393	0	+	5	8	13	4
chr11	120290946	120291844	region_1394	0	+	6	2	13	6
chr11	120304704	120305528	region_1395	0	+	5	6	7	13
chr11	120857117	120857857	region_1396	0	+	14	10	5	4
chr11	121007256	121008246	region_1397	0	+	10	3	16	5
chr11	121066937	121067720	region_1398	0	+	5	13	8	6
chr11	121318454	121319165	region_1399	0	+	9	1	5	13
chr11	121813157	121813862	region_1400	0	+	2	11	5	6
chr11	122261882	122262699	region_1401	0	+	11	8	11	15
chr11	123073308	123074097	region_1402	0	+	3	7	8	12
chr11	123095190	123095938	region_1403	0	+	12	2	8	3
chr11	123234616	123235252	region_1404	0	+	2	12	3	2
chr11	123341187	123342110	region_1405	0	+	18	10	8	7
chr11	123774142	123775193	region_1406	0	+	7	6	4	17
chr11	125373799	125374653	region_1407	0	+	2	12	3	8
chr11	125597894	125598436	region_1408	0	+	3	2	12	1
chr11	125992650	125993447	region_1409	0	+	6	12	3	5
chr11	126152153	126152847	region_1410	0	+	2	5	11	9
chr11	126418528	126419175	region_1411	0	+	11	2	7	10
chr11	127190472	127191297	region_1412	0	+	5	12	8	3
chr11	128405502	128406250	region_1413	0	+	3	14	1	4
chr11	128797981	128798751	region_1414	0	+	7	11	4	4
chr11	128862534	128863319	region_1415	0	+	5	12	5	3
chr11	129631680	129632392	region_1416	0	+	4	11	3	1
chr11	130275195	130276100	region_1417	0	+	16	7	6	2
chr11	130879284	130879971	region_1418	0	+	10	6	4	10
chr11	131111898	131112666	region_1419	0	+	6	5	6	15
chr11	131402336	131403081	region_1420	0	+	2	12	5	3
chr11	131579291	131580056	region_1421	0	+	9	7	3	11
chr11	131660080	131660688	region_1422	0	+	13	3	3	4
chr11	132985006	132985712	region_1423	0	+	5	1	6	11
chr11	133005465	133006173	region_1424	0	+	4	4	11	5
chr11	133087373	133088181	region_1425	0	+	7	2	5	13
chr11	133760065	133760787	region_1426	0	+	7	11	5	1
chr11	133990021	133990958	region_1427	0	+	3	10	14	4
chr11	134069644	134070372	region_1428	0	+	5	4	15	2
chr11	134330612	134331401	region_1429	0	+	15	3	4	4
chr11	134358257	134359105	region_1430	0	+	14	4	7	2
chr11	134566261	134566918	region_1431	0	+	4	4	6	10
chr11	134648131	134649028	region_1432	0	+	15	4	4	8
chr12	82837	83610	region_1433	0	+	3	5	7	12
chr12	162629	163597	region_1434	0	+	11	18	8	10
chr12	317499	318170	region_1435	0	+	3	5	1	10
chr12	1062257	1063025	region_1436	0	+	12	3	8	7
chr12	1094275	1094994	region_1437	0	+	13	6	4	4
chr12	1280669	1281426	region_1438	0	+	12	11	8	4
chr12	1873116	1873651	region_1439	0	+	12	2	1	3
chr12	2814932	2815726	region_1440	0	+	3	14	5	2
chr12	3930705	3931372	region_1441	0	+	6	2	2	11
chr12	4194494	4195229	region_1442	0	+	7	6	2	12
chr12	4230162	4230859	region_1443	0	+	13	5	9	1
chr12	4563176	4563794	region_1444	0	+	8	3	4	10
chr12	4653038	4653943	region_1445	0	+	8	15	4	7
chr12	4994589	4995391	region_1446	0	+	9	12	6	3
chr12	5400004	5400638	region_1447	0	+	3	10	7	6
chr12	6260833	6261770	region_1448	0	+	4	15	3	7
chr12	6358168	6358903	region_1449	0	+	13	5	3	5
chr12	7433460	7434277	region_1450	0	+	10	11	10	3
chr12	7680012	7680813	region_1451	0	+	13	10	8	11
chr12	7910792	7911641	region_1452	0	+	8	2	9	12
chr12	8087688	8088312	region_1453	0	+	13	3	4	5
chr12	8144080	8145022	region_1454	0	+	5	5	6	15
chr12	8719834	8720636	region_1455	0	+	8	12	9	1
chr12	9120864	9121706	region_1456	0	+	15	9	0	3
chr12	9330826	9331579	region_1457	0	+	3	11	9	9
chr12	10143092	10143749	region_1458	0	+	13	3	4	10
chr12	10153862	10154431	region_1459	0	+	3	4	1	12
chr12	10549517	10550396	region_1460	0	+	7	4	3	12
chr12	10878253	10878868	region_1461	0	+	2	7	8	10
chr12	11034263	11034803	region_1462	0	+	2	5	4	10
chr12	11083965	11084697	region_1463	0	+	14	5	3	3
chr12	11192097	11192976	region_1464	0	+	7	2	13	3
chr12	11600285	11600824	region_1465	0	+	2	11	3	2
chr12	12020817	12021639	region_1466	0	+	9	12	5	2
chr12	12223520	12224236	region_1467	0	+	13	3	3	8
chr12	12250707	12251418	region_1468	0	+	5	0	5	11
chr12	12716850	12717612	region_1469	0	+	4	6	5	11
chr12	13096226	13096977	region_1470	0	+	14	3	6	3
chr12	13109689	13110351	region_1471	0	+	3	2	6	10
chr12	13332514	13333152	region_1472	0	+	7	3	12	2
chr12	14021502	14022164	region_1473	0	+	7	5	4	11
chr12	14245669	14246558	region_1474	0	+	4	12	5	6
chr12	14534833	14535537	region_1475	0	+	3	8	11	7
chr12	14733763	14734530	region_1476	0	+	13	3	5	3
chr12	14754989	14756405	region_1477	0	+	9	8	23	2
chr12	15010706	15011443	region_1478	0	+	4	4	13	5
chr12	16413855	16414585	region_1479	0	+	4	7	7	10
chr12	17809851	17810541	region_1480	0	+	9	3	12	4
chr12	18505318	18506241	region_1481	0	+	6	15	5	6
chr12	18782581	18783391	region_1482	0	+	1	4	12	1
chr12	20541052	20542137	region_1483	0	+	8	17	9	7
chr12	21275219	21275874	region_1484	0	+	13	5	4	4
chr12	21856021	21856830	region_1485	0	+	5	12	8	2
chr12	22076605	22077349	region_1486	0	+	4	8	12	3
chr12	22133524	22134356	region_1487	0	+	7	13	9	6
chr12	22359114	22359870	region_1488	0	+	7	2	12	1
chr12	22588585	22589700	region_1489	0	+	4	5	5	16
chr12	22754337	22755155	region_1490	0	+	7	4	11	13
chr12	23193354	23193952	region_1491	0	+	4	10	1	6
chr12	23324484	23325078	region_1492	0	+	6	10	5	1
chr12	23600573	23601173	region_1493	0	+	6	3	5	10
chr12	24174171	24175088	region_1494	0	+	5	15	10	7
chr12	24588728	24589586	region_1495	0	+	18	3	6	7
chr12	24619484	24620530	region_1496	0	+	6	6	19	6
chr12	24744480	24745340	region_1497	0	+	13	6	10	15
chr12	24790233	24791006	region_1498	0	+	5	5	4	13
chr12	24840021	24840761	region_1499	0	+	4	8	7	10
chr12	24941631	24942416	region_1500	0	+	8	17	5	6
chr12	25084992	25085664	region_1501	0	+	7	4	11	2
chr12	25167167	25168016	region_1502	0	+	5	15	7	11
chr12	25660036	25660966	region_1503	0	+	11	14	7	4
chr12	26063865	26064538	region_1504	0	+	9	9	13	4
chr12	26214773	26215541	region_1505	0	+	7	5	3	11
chr12	26357880	26358698	region_1506	0	+	5	4	5	15
chr12	26592778	26593521	region_1507	0	+	15	3	5	5
chr12	26695453	26696274	region_1508	0	+	9	13	7	6
chr12	27023635	27024397	region_1509	0	+	4	13	7	10
chr12	27043625	27044446	region_1510	0	+	2	12	7	9
chr12	27185919	27186651	region_1511	0	+	5	13	5	4
chr12	27196847	27197704	region_1512	0	+	4	6	14	7
chr12	27292508	27293239	region_1513	0	+	3	1	11	0
chr12	27413971	27414790	region_1514	0	+	7	9	7	13
chr12	27414454	27415170	region_1515	0	+	7	11	10	8
chr12	27515917	27516701	region_1516	0	+	7	5	2	12
chr12	28146828	28147682	region_1517	0	+	7	13	1	7
chr12	28381077	28381817	region_1518	0	+	5	11	3	5
chr12	28400434	28401140	region_1519	0	+	1	4	12	3
chr12	28990807	28991507	region_1520	0	+	4	0	3	10
chr12	29277280	29278020	region_1521	0	+	5	2	11	3
chr12	29282099	29282866	region_1522	0	+	7	5	6	11
chr12	29558088	29559009	region_1523	0	+	10	13	2	8
chr12	31114153	31114977	region_1524	0	+	8	12	3	3
chr12	31639717	31640459	region_1525	0	+	8	11	3	2
chr12	31751468	31752360	region_1526	0	+	11	4	15	2
chr12	32828255	32828965	region_1527	0	+	6	10	6	1
chr12	33353521	33354098	region_1528	0	+	3	5	1	11
chr12	33984080	33984818	region_1529	0	+	5	7	8	12
chr12	34140220	34141013	region_1530	0	+	14	5	3	2
chr12	34742144	34742927	region_1531	0	+	7	4	17	7
chr12	34841645	34842183	region_1532	0	+	18	5	9	9
chr12	38027978	38028772	region_1533	0	+	6	6	14	5
chr12	38166982	38167800	region_1534	0	+	13	5	14	2
chr12	38211858	38212719	region_1535	0	+	3	4	7	13
chr12	38242613	38243259	region_1536	0	+	3	3	1	13
chr12	38981187	38981872	region_1537	0	+	4	5	10	12
chr12	39208801	39209555	region_1538	0	+	13	6	7	4
chr12	39622268	39622938	region_1539	0	+	5	10	4	5
chr12	40493715	40494379	region_1540	0	+	4	5	5	11
chr12	40648732	40649532	region_1541	0	+	5	6	13	2
chr12	41178345	41179043	region_1542	0	+	6	7	2	11
chr12	41274295	41274940	region_1543	0	+	6	0	14	1
chr12	41409965	41410709	region_1544	0	+	7	12	5	2
chr12	41951373	41952258	region_1545	0	+	4	5	14	3
chr12	42122371	42123204	region_1546	0	+	4	7	3	11
chr12	42706843	42707411	region_1547	0	+	3	10	2	1
chr12	42775401	42776247	region_1548	0	+	9	9	15	0
chr12	43539676	43540583	region_1549	0	+	7	6	16	3
chr12	44479369	44480015	region_1550	0	+	6	3	2	10
chr12	44492054	44492808	region_1551	0	+	7	12	4	3
chr12	44969273	44969949	region_1552	0	+	3	6	8	10
chr12	46431025	46431796	region_1553	0	+	9	6	14	9
chr12	46820661	46821481	region_1554	0	+	8	7	15	5
chr12	47097296	47098023	region_1555	0	+	3	8	13	7
chr12	47576883	47577699	region_1556	0	+	6	6	12	4
chr12	47680491	47681255	region_1557	0	+	8	2	13	2
chr12	48539944	48540693	region_1558	0	+	4	4	13	3
chr12	48677517	48678368	region_1559	0	+	6	14	2	5
chr12	49221512	49222125	region_1560	0	+	6	10	8	2
chr12	49490127	49490775	region_1561	0	+	4	5	1	10
chr12	50170608	50171343	region_1562	0	+	6	2	5	13
chr12	51136472	51136973	region_1563	0	+	2	2	11	2
chr12	51863015	51863713	region_1564	0	+	5	4	12	8
chr12	52016646	52017297	region_1565	0	+	5	11	4	2
chr12	52071644	52072460	region_1566	0	+	6	13	4	6
chr12	52790086	52790903	region_1567	0	+	4	4	15	2
chr12	53255315	53256257	region_1568	0	+	3	3	13	7
chr12	53393220	53394196	region_1569	0	+	10	14	3	6
chr12	53425042	53426012	region_1570	0	+	0	5	17	5
chr12	53436549	53437253	region_1571	0	+	6	11	7	2
chr12	53576770	53577473	region_1572	0	+	4	11	7	3
chr12	53807536	53808080	region_1573	0	+	13	3	5	3
chr12	53890227	53890998	region_1574	0	+	13	4	6	4
chr12	53914923	53915536	region_1575	0	+	2	5	2	10
chr12	54114815	54115545	region_1576	0	+	13	3	4	5
chr12	55328836	55329527	region_1577	0	+	14	2	2	5
chr12	56440327	56441067	region_1578	0	+	6	3	6	11
chr12	56664449	56665194	region_1579	0	+	3	1	5	10
chr12	57008806	57009635	region_1580	0	+	6	5	12	14
chr12	57180378	57181219	region_1581	0	+	4	5	14	2
chr12	57249636	57250411	region_1582	0	+	17	4	8	5
chr12	58054237	58054992	region_1583	0	+	3	4	0	12
chr12	58060131	58060937	region_1584	0	+	2	13	7	1
chr12	58106052	58106784	region_1585	0	+	2	6	11	0
chr12	58407173	58407834	region_1586	0	+	12	4	3	2
chr12	58618808	58619619	region_1587	0	+	9	13	6	2
chr12	58704989	58705688	region_1588	0	+	5	3	12	4
chr12	58860908	58861737	region_1589	0	+	3	2	4	13
chr12	59307784	59308421	region_1590	0	+	2	10	4	6
chr12	59544759	59545502	region_1591	0	+	5	12	6	6
chr12	59639924	59640910	region_1592	0	+	15	2	1	6
chr12	59794561	59795610	region_1593	0	+	8	10	18	8
chr12	59992107	59992960	region_1594	0	+	15	7	8	3
chr12	60185379	60186240	region_1595	0	+	11	12	6	5
chr12	60693239	60694041	region_1596	0	+	15	4	9	5
chr12	60766917	60767709	region_1597	0	+	2	12	3	2
chr12	60982626	60983495	region_1598	0	+	18	6	7	8
chr12	61162137	61162983	region_1599	0	+	9	12	7	2
chr12	61212434	61213224	region_1600	0	+	6	5	12	3
chr12	61370191	61371290	region_1601	0	+	6	16	8	6
chr12	61497948	61499018	region_1602	0	+	5	16	10	15
chr12	61507957	61508739	region_1603	0	+	7	12	1	4
chr12	61531912	61532636	region_1604	0	+	4	2	6	10
chr12	62199293	62200183	region_1605	0	+	5	8	14	5
chr12	62324103	62324853	region_1606	0	+	12	5	7	2
chr12	62472770	62473480	region_1607	0	+	7	13	5	0
chr12	63013666	63014332	region_1608	0	+	10	11	3	3
chr12	63729975	63730698	region_1609	0	+	14	6	5	2
chr12	65108201	65108942	region_1610	0	+	4	4	7	13
chr12	65158061	65158967	region_1611	0	+	18	6	8	8
chr12	65185581	65186409	region_1612	0	+	4	3	3	12
chr12	65703990	65704640	region_1613	0	+	4	6	12	3
chr12	65737758	65738474	region_1614	0	+	3	0	13	3
chr12	66223700	66224407	region_1615	0	+	5	10	4	3
chr12	66228811	66229440	region_1616	0	+	2	2	11	2
chr12	66334335	66335052	region_1617	0	+	6	11	3	5
chr12	66394940	66395607	region_1618	0	+	11	4	5	10
chr12	66980687	66981451	region_1619	0	+	4	3	13	4
chr12	67022234	67022876	region_1620	0	+	3	13	3	4
chr12	67165578	67166471	region_1621	0	+	4	15	5	6
chr12	68127523	68128240	region_1622	0	+	6	3	12	2
chr12	68528141	68528788	region_1623	0	+	2	15	4	3
chr12	69005113	69005689	region_1624	0	+	3	3	11	5
chr12	69039265	69040435	region_1625	0	+	9	17	10	4
chr12	69108289	69108985	region_1626	0	+	3	3	3	10
chr12	69149554	69150147	region_1627	0	+	4	4	5	10
chr12	69464047	69464692	region_1628	0	+	8	5	13	4
chr12	69809187	69809922	region_1629	0	+	13	3	4	3
chr12	69886020	69886811	region_1630	0	+	5	14	4	4
chr12	70056837	70058276	region_1631	0	+	9	23	5	7
chr12	70082624	70083424	region_1632	0	+	9	11	2	14
chr12	70217150	70217883	region_1633	0	+	2	4	4	12
chr12	70224622	70225321	region_1634	0	+	2	4	11	7
chr12	70248866	70249685	region_1635	0	+	6	4	5	13
chr12	70321810	70322820	region_1636	0	+	18	7	9	7
chr12	70607603	70608476	region_1637	0	+	16	8	4	2
chr12	70960133	70960805	region_1638	0	+	7	6	4	11
chr12	72000944	72001946	region_1639	0	+	9	9	11	13
chr12	72354855	72355620	region_1640	0	+	14	3	4	5
chr12	73414814	73415286	region_1641	0	+	2	10	3	2
chr12	73810072	73810748	region_1642	0	+	5	5	6	10
chr12	74295853	74296610	region_1643	0	+	12	6	4	2
chr12	74329568	74330441	region_1644	0	+	15	8	3	8
chr12	74657055	74657791	region_1645	0	+	2	8	7	11
chr12	75156433	75157179	region_1646	0	+	4	4	2	11
chr12	75404016	75404937	region_1647	0	+	9	14	14	4
chr12	75468055	75468888	region_1648	0	+	4	3	14	7
chr12	75813045	75813793	region_1649	0	+	8	2	11	5
chr12	75901123	75901900	region_1650	0	+	10	3	1	11
chr12	79012967	79013772	region_1651	0	+	5	4	13	2
chr12	79323522	79324453	region_1652	0	+	6	16	13	7
chr12	80553908	80554706	region_1653	0	+	14	2	6	4
chr12	81479176	81479669	region_1654	0	+	2	10	2	2
chr12	82142834	82143603	region_1655	0	+	3	3	2	11
chr12	82217250	82218065	region_1656	0	+	8	15	6	5
chr12	82290486	82291224	region_1657	0	+	6	5	0	11
chr12	82608340	82609141	region_1658	0	+	4	15	3	2
chr12	83296279	83297099	region_1659	0	+	8	11	9	5
chr12	83451961	83452713	region_1660	0	+	7	5	7	11
chr12	83469150	83469986	region_1661	0	+	8	5	14	3
chr12	84018048	84018892	region_1662	0	+	3	3	15	2
chr12	84205907	84206676	region_1663	0	+	6	1	5	12
chr12	84328942	84329594	region_1664	0	+	4	5	6	11
chr12	84944783	84945531	region_1665	0	+	2	6	4	11
chr12	85169232	85169913	region_1666	0	+	5	10	5	1
chr12	85532123	85533177	region_1667	0	+	9	6	20	7
chr12	85540487	85541246	region_1668	0	+	10	6	3	11
chr12	85605244	85606404	region_1669	0	+	8	18	8	4
chr12	85792715	85793527	region_1670	0	+	6	8	13	3
chr12	85887545	85888370	region_1671	0	+	17	5	8	6
chr12	86321073	86321824	region_1672	0	+	15	4	6	5
chr12	86726492	86727184	region_1673	0	+	3	1	7	12
chr12	86775017	86775782	region_1674	0	+	15	6	9	5
chr12	86787246	86787993	region_1675	0	+	5	5	8	10
chr12	87278556	87279245	region_1676	0	+	13	0	4	3
chr12	87372003	87373459	region_1677	0	+	12	24	10	8
chr12	87663563	87664530	region_1678	0	+	18	8	5	7
chr12	87738098	87738855	region_1679	0	+	14	3	3	5
chr12	87822467	87823229	region_1680	0	+	4	8	4	11
chr12	87897001	87898244	region_1681	0	+	10	20	9	5
chr12	87974538	87975350	region_1682	0	+	5	6	7	11
chr12	88148133	88148754	region_1683	0	+	12	6	2	7
chr12	88251237	88252035	region_1684	0	+	8	6	12	5
chr12	88451753	88452581	region_1685	0	+	4	7	3	14
chr12	88639247	88640344	region_1686	0	+	9	24	6	6
chr12	88773989	88774560	region_1687	0	+	5	11	5	3
chr12	88849147	88850026	region_1688	0	+	11	2	5	16
chr12	88911371	88912112	region_1689	0	+	13	5	2	5
chr12	88969634	88970303	region_1690	0	+	1	12	2	4
chr12	89995850	89996464	region_1691	0	+	3	4	4	10
chr12	90321916	90322883	region_1692	0	+	7	4	16	4
chr12	90331471	90332219	region_1693	0	+	3	12	6	4
chr12	90603248	90604604	region_1694	0	+	10	8	2	21
chr12	90618692	90619228	region_1695	0	+	3	10	4	3
chr12	91858310	91859065	region_1696	0	+	3	2	11	5
chr12	92966121	92966835	region_1697	0	+	7	7	4	11
chr12	93339334	93340191	region_1698	0	+	4	9	15	3
chr12	94826457	94827224	region_1699	0	+	1	12	2	3
chr12	95338809	95339553	region_1700	0	+	8	5	6	10
chr12	95376717	95377575	region_1701	0	+	10	14	4	5
chr12	95410357	95411234	region_1702	0	+	18	7	1	3
chr12	95717104	95717846	region_1703	0	+	13	5	5	4
chr12	96284598	96285475	region_1704	0	+	4	4	5	12
chr12	96708230	96709004	region_1705	0	+	13	1	4	9
chr12	96846192	96846901	region_1706	0	+	7	5	13	3
chr12	97607465	97608311	region_1707	0	+	6	2	9	14
chr12	97703484	97704265	region_1708	0	+	7	12	5	8
chr12	97961420	97962332	region_1709	0	+	5	3	3	13
chr12	98075574	98076373	region_1710	0	+	8	12	4	4
chr12	98380089	98380899	region_1711	0	+	13	2	3	4
chr12	98530535	98531218	region_1712	0	+	5	7	13	5
chr12	98662863	98663844	region_1713	0	+	15	9	6	7
chr12	98809744	98810571	region_1714	0	+	4	9	14	8
chr12	98972001	98972806	region_1715	0	+	14	10	3	5
chr12	99967497	99967973	region_1716	0	+	5	3	3	11
chr12	100505945	100506559	region_1717	0	+	4	11	4	7
chr12	100620552	100621170	region_1718	0	+	4	12	6	3
chr12	100883323	100884088	region_1719	0	+	9	4	2	10
chr12	100949359	100950167	region_1720	0	+	5	11	4	1
chr12	101430363	101431240	region_1721	0	+	3	3	4	16
chr12	101448525	101449729	region_1722	0	+	3	8	18	2
chr12	101585012	101585683	region_1723	0	+	4	11	7	6
chr12	101793725	101794751	region_1724	0	+	9	4	15	3
chr12	101900434	101901207	region_1725	0	+	5	3	5	10
chr12	102707383	102708469	region_1726	0	+	7	6	4	14
chr12	102728369	102729293	region_1727	0	+	20	4	1	6
chr12	102872861	102873538	region_1728	0	+	12	4	8	6
chr12	103151075	103151900	region_1729	0	+	5	7	2	12
chr12	103417401	103418420	region_1730	0	+	21	4	6	4
chr12	103449178	103449880	region_1731	0	+	15	4	1	3
chr12	103793824	103794615	region_1732	0	+	3	5	5	13
chr12	103867264	103868219	region_1733	0	+	10	8	7	15
chr12	104770738	104771616	region_1734	0	+	6	14	3	3
chr12	105296855	105297647	region_1735	0	+	4	11	4	3
chr12	105396778	105397498	region_1736	0	+	12	7	4	2
chr12	105450095	105451108	region_1737	0	+	19	12	6	6
chr12	105546070	105547269	region_1738	0	+	19	9	15	1
chr12	105690915	105691564	region_1739	0	+	11	6	11	4
chr12	105874275	105874981	region_1740	0	+	12	5	3	4
chr12	106377668	106378412	region_1741	0	+	3	4	11	5
chr12	106840675	106841411	region_1742	0	+	6	6	12	3
chr12	106986735	106988160	region_1743	0	+	8	6	24	7
chr12	107462171	107462840	region_1744	0	+	8	13	7	3
chr12	107656971	107657797	region_1745	0	+	10	7	2	14
chr12	109117524	109118474	region_1746	0	+	7	14	13	4
chr12	109857339	109858049	region_1747	0	+	5	2	6	11
chr12	110892240	110892841	region_1748	0	+	3	10	5	2
chr12	110899217	110900069	region_1749	0	+	14	5	10	3
chr12	111855026	111855771	region_1750	0	+	12	2	3	2
chr12	112112913	112113873	region_1751	0	+	17	7	8	3
chr12	112379176	112380074	region_1752	0	+	4	2	2	11
chr12	112413817	112414648	region_1753	0	+	2	3	13	6
chr12	112475410	112476404	region_1754	0	+	4	13	5	9
chr12	112560785	112561739	region_1755	0	+	15	4	7	7
chr12	112759629	112760450	region_1756	0	+	17	9	6	4
chr12	113055880	113056872	region_1757	0	+	18	8	7	5
chr12	113207120	113208021	region_1758	0	+	11	13	3	4
chr12	114284083	114285085	region_1759	0	+	7	16	5	4
chr12	114297597	114298340	region_1760	0	+	6	8	11	2
chr12	114307416	114308244	region_1761	0	+	13	5	6	9
chr12	114489717	114490743	region_1762	0	+	7	15	5	9
chr12	114892596	114893372	region_1763	0	+	5	11	5	5
chr12	115630958	115631687	region_1764	0	+	12	3	9	6
chr12	115699050	115700592	region_1765	0	+	14	11	26	9
chr12	115950663	115951764	region_1766	0	+	22	5	8	4
chr12	116168141	116169034	region_1767	0	+	7	5	7	15
chr12	116436277	116437071	region_1768	0	+	5	14	9	2
chr12	116517613	116518322	region_1769	0	+	3	4	11	4
chr12	116641688	116642639	region_1770	0	+	11	13	6	10
chr12	116791846	116792703	region_1771	0	+	6	6	14	3
chr12	116892723	116893902	region_1772	0	+	7	3	6	17
chr12	117259766	117260439	region_1773	0	+	12	7	1	4
chr12	117320231	117320943	region_1774	0	+	1	6	5	10
chr12	117327853	117328723	region_1775	0	+	2	3	10	16
chr12	117328259	117329075	region_1776	0	+	1	5	14	9
chr12	117407695	117408324	region_1777	0	+	2	4	2	11
chr12	117528872	117529556	region_1778	0	+	4	3	1	10
chr12	118229961	118230801	region_1779	0	+	3	1	4	11
chr12	118534789	118535493	region_1780	0	+	4	1	12	5
chr12	118766689	118767873	region_1781	0	+	7	20	6	5
chr12	119032937	119033924	region_1782	0	+	8	2	14	4
chr12	119473093	119473754	region_1783	0	+	4	12	4	6
chr12	119982846	119983432	region_1784	0	+	3	4	11	2
chr12	120623931	120624571	region_1785	0	+	3	4	6	10
chr12	120701510	120702389	region_1786	0	+	7	9	15	7
chr12	120866927	120867581	region_1787	0	+	3	10	6	3
chr12	121135043	121135782	region_1788	0	+	15	6	7	5
chr12	121413011	121413766	region_1789	0	+	5	5	5	12
chr12	121719454	121720093	region_1790	0	+	5	10	4	6
chr12	121800518	121801184	region_1791	0	+	12	3	3	1
chr12	121943013	121943740	region_1792	0	+	15	5	7	7
chr12	122162876	122163635	region_1793	0	+	2	6	3	11
chr12	122213397	122214235	region_1794	0	+	3	5	14	4
chr12	122379256	122380364	region_1795	0	+	7	4	19	7
chr12	122649911	122650675	region_1796	0	+	1	12	1	5
chr12	123022691	123023619	region_1797	0	+	4	2	18	2
chr12	123286175	123286978	region_1798	0	+	6	3	7	13
chr12	123616104	123617056	region_1799	0	+	4	3	8	15
chr12	123891306	123891990	region_1800	0	+	6	3	2	10
chr12	125320432	125321201	region_1801	0	+	7	5	4	12
chr12	125494300	125494971	region_1802	0	+	7	11	2	2
chr12	125996440	125997103	region_1803	0	+	8	4	12	2
chr12	126606354	126607206	region_1804	0	+	6	12	5	3
chr12	126895262	126896038	region_1805	0	+	4	4	13	5
chr12	127067116	127067957	region_1806	0	+	8	15	8	3
chr12	127301399	127302236	region_1807	0	+	8	2	9	12
chr12	127348181	127349137	region_1808	0	+	8	8	5	17
chr12	127664474	127665279	region_1809	0	+	0	3	12	3
chr12	127754986	127755718	region_1810	0	+	14	4	3	7
chr12	128020691	128021468	region_1811	0	+	8	5	6	10
chr12	128477218	128477941	region_1812	0	+	3	4	11	2
chr12	128611922	128612428	region_1813	0	+	2	6	2	11
chr12	128634446	128635317	region_1814	0	+	18	4	2	3
chr12	129422480	129423616	region_1815	0	+	7	12	10	16
chr12	129549535	129550282	region_1816	0	+	5	3	11	9
chr12	131080949	131081580	region_1817	0	+	4	11	6	4
chr12	131238291	131239052	region_1818	0	+	5	6	4	11
chr12	131297476	131298178	region_1819	0	+	4	1	12	6
chr12	131367471	131368136	region_1820	0	+	7	10	2	2
chr12	131524392	131525158	region_1821	0	+	6	2	8	10
chr12	131658306	131659132	region_1822	0	+	12	13	3	2
chr12	131807709	131808451	region_1823	0	+	5	3	1	10
chr12	131845276	131846099	region_1824	0	+	3	13	2	11
chr12	132482404	132483076	region_1825	0	+	4	0	12	3
chr12	133336772	133337608	region_1826	0	+	3	13	3	1
chr13	19649610	19650232	region_1827	0	+	6	5	11	2
chr13	20931230	20932207	region_1828	0	+	6	4	19	5
chr13	21199332	21200021	region_1829	0	+	5	4	11	2
chr13	21619735	21620500	region_1830	0	+	9	3	14	12
chr13	21688668	21689426	region_1831	0	+	16	4	5	4
chr13	22101456	22102215	region_1832	0	+	14	5	8	3
chr13	22550933	22551471	region_1833	0	+	2	1	11	2
chr13	22735678	22736433	region_1834	0	+	6	3	4	11
chr13	22805460	22806150	region_1835	0	+	7	2	16	5
chr13	23285821	23286553	region_1836	0	+	14	4	7	2
chr13	24344032	24344658	region_1837	0	+	3	5	11	2
chr13	24433957	24434738	region_1838	0	+	5	1	14	5
chr13	24462143	24462940	region_1839	0	+	14	5	2	7
chr13	24871845	24872584	region_1840	0	+	5	3	6	12
chr13	25595168	25595904	region_1841	0	+	12	4	4	2
chr13	25649936	25650704	region_1842	0	+	7	8	5	10
chr13	26323583	26324410	region_1843	0	+	14	11	7	4
chr13	26483937	26484626	region_1844	0	+	3	10	5	2
chr13	26607787	26608655	region_1845	0	+	15	6	8	8
chr13	26881740	26882661	region_1846	0	+	6	13	8	10
chr13	27149459	27150295	region_1847	0	+	8	12	5	6
chr13	27737839	27738551	region_1848	0	+	3	11	4	3
chr13	28110518	28111202	region_1849	0	+	6	2	6	10
chr13	28527943	28528841	region_1850	0	+	15	5	6	3
chr13	29063628	29064419	region_1851	0	+	4	12	7	9
chr13	29216231	29217264	region_1852	0	+	22	9	11	6
chr13	29472293	29473051	region_1853	0	+	3	7	1	11
chr13	29574818	29575635	region_1854	0	+	6	12	5	5
chr13	30575946	30576875	region_1855	0	+	4	8	3	16
chr13	30675556	30676140	region_1856	0	+	6	12	4	2
chr13	30794943	30795597	region_1857	0	+	3	10	4	3
chr13	31377743	31378476	region_1858	0	+	3	10	7	10
chr13	32033984	32034658	region_1859	0	+	5	9	11	4
chr13	32391777	32392738	region_1860	0	+	9	15	5	2
chr13	32488046	32488777	region_1861	0	+	5	3	10	10
chr13	32982603	32983142	region_1862	0	+	6	13	5	2
chr13	33249107	33249961	region_1863	0	+	5	15	5	8
chr13	33746008	33746978	region_1864	0	+	8	3	13	15
chr13	34165939	34166595	region_1865	0	+	4	1	11	3
chr13	34923277	34924029	region_1866	0	+	15	8	4	2
chr13	36146869	36147607	region_1867	0	+	5	3	4	11
chr13	36224132	36224959	region_1868	0	+	4	14	6	6
chr13	36766889	36767797	region_1869	0	+	9	3	14	6
chr13	36820195	36820931	region_1870	0	+	6	6	1	10
chr13	37612140	37612959	region_1871	0	+	10	3	12	4
chr13	38465592	38466287	region_1872	0	+	5	11	4	4
chr13	38958076	38958755	region_1873	0	+	3	2	2	12
chr13	39326234	39327115	region_1874	0	+	5	6	18	4
chr13	39697221	39698041	region_1875	0	+	5	0	3	15
chr13	40617898	40618750	region_1876	0	+	15	4	8	2
chr13	40746441	40747159	region_1877	0	+	8	1	4	15
chr13	40755407	40756207	region_1878	0	+	16	6	4	6
chr13	41012759	41013733	region_1879	0	+	20	5	6	4
chr13	41096064	41097168	region_1880	0	+	6	3	12	17
chr13	41601591	41602234	region_1881	0	+	4	4	7	10
chr13	42450238	42450898	region_1882	0	+	7	10	6	8
chr13	42720359	42721142	region_1883	0	+	10	5	12	2
chr13	43006027	43006828	region_1884	0	+	2	12	5	5
chr13	43009574	43010272	region_1885	0	+	7	4	5	11
chr13	43441234	43442035	region_1886	0	+	9	11	4	11
chr13	43556425	43557263	region_1887	0	+	7	13	7	9
chr13	44008224	44008943	region_1888	0	+	3	8	3	17
chr13	44131907	44132861	region_1889	0	+	7	14	2	6
chr13	44134495	44135167	region_1890	0	+	6	3	11	3
chr13	44174895	44175693	region_1891	0	+	8	9	5	11
chr13	45206886	45207720	region_1892	0	+	17	4	9	6
chr13	45844384	45845095	region_1893	0	+	3	11	6	5
chr13	46168166	46169087	region_1894	0	+	17	8	0	8
chr13	46225395	46226122	region_1895	0	+	7	5	12	2
chr13	47182719	47183569	region_1896	0	+	9	15	7	4
chr13	47507652	47508369	region_1897	0	+	2	7	14	1
chr13	47839214	47839988	region_1898	0	+	8	0	13	2
chr13	47961223	47961982	region_1899	0	+	8	11	3	3
chr13	48090475	48091619	region_1900	0	+	8	9	18	3
chr13	48111859	48112762	region_1901	0	+	5	7	8	14
chr13	48146098	48146839	region_1902	0	+	2	14	6	11
chr13	48236095	48237057	region_1903	0	+	16	7	5	4
chr13	48429527	48430426	region_1904	0	+	18	2	5	5
chr13	48506938	48507611	region_1905	0	+	6	6	1	11
chr13	48675245	48676046	region_1906	0	+	5	4	5	13
chr13	48858777	48859619	region_1907	0	+	5	5	15	5
chr13	48919644	48920331	region_1908	0	+	12	4	4	5
chr13	48985360	48986179	region_1909	0	+	14	6	4	5
chr13	49049988	49050726	region_1910	0	+	5	12	5	2
chr13	49150834	49151418	region_1911	0	+	6	4	3	11
chr13	51056698	51057467	region_1912	0	+	13	7	6	6
chr13	51464472	51465272	region_1913	0	+	8	12	6	8
chr13	51483277	51484004	region_1914	0	+	16	8	7	4
chr13	51608945	51610071	region_1915	0	+	9	8	18	6
chr13	52192459	52193673	region_1916	0	+	2	13	21	9
chr13	52396278	52396883	region_1917	0	+	12	10	4	4
chr13	53306251	53306948	region_1918	0	+	6	3	12	1
chr13	53393667	53394538	region_1919	0	+	14	7	8	4
chr13	53883056	53883985	region_1920	0	+	10	17	14	7
chr13	54012712	54013783	region_1921	0	+	5	5	4	13
chr13	54055239	54055903	region_1922	0	+	6	1	11	3
chr13	54288001	54288794	region_1923	0	+	12	4	10	11
chr13	54452955	54453681	region_1924	0	+	6	7	4	10
chr13	54493183	54494047	region_1925	0	+	4	3	8	13
chr13	54632682	54633512	region_1926	0	+	14	3	5	2
chr13	54635034	54635771	region_1927	0	+	9	11	3	10
chr13	54695803	54696487	region_1928	0	+	6	5	11	2
chr13	54792487	54793230	region_1929	0	+	7	12	3	8
chr13	54910785	54911583	region_1930	0	+	5	3	8	12
chr13	55166252	55167019	region_1931	0	+	5	6	14	2
chr13	55485858	55486972	region_1932	0	+	5	16	7	6
chr13	56628222	56629017	region_1933	0	+	7	5	8	12
chr13	56938048	56938915	region_1934	0	+	8	6	3	14
chr13	57848948	57849602	region_1935	0	+	8	15	4	2
chr13	58321627	58322519	region_1936	0	+	14	2	2	3
chr13	59629071	59629669	region_1937	0	+	2	2	11	4
chr13	60217550	60218268	region_1938	0	+	2	8	5	12
chr13	60427978	60428891	region_1939	0	+	18	5	7	10
chr13	60675849	60676627	region_1940	0	+	9	14	1	4
chr13	60853467	60854266	region_1941	0	+	15	7	6	6
chr13	61184446	61185500	region_1942	0	+	7	17	3	5
chr13	61657910	61658730	region_1943	0	+	3	2	13	8
chr13	61743805	61744991	region_1944	0	+	26	4	10	8
chr13	61912192	61912789	region_1945	0	+	4	10	5	8
chr13	63142930	63143668	region_1946	0	+	11	0	5	11
chr13	63621135	63622435	region_1947	0	+	24	12	14	13
chr13	64206846	64207654	region_1948	0	+	4	3	14	3
chr13	64534344	64535097	region_1949	0	+	14	3	2	4
chr13	64599439	64600179	region_1950	0	+	6	4	16	4
chr13	64807076	64807729	region_1951	0	+	5	6	12	1
chr13	64847085	64847704	region_1952	0	+	5	3	2	10
chr13	65292812	65293590	region_1953	0	+	8	4	3	10
chr13	65440169	65440937	region_1954	0	+	7	14	4	3
chr13	65622877	65623716	region_1955	0	+	7	13	4	5
chr13	66221627	66222443	region_1956	0	+	15	7	5	1
chr13	66311002	66311909	region_1957	0	+	9	6	15	5
chr13	66428742	66429267	region_1958	0	+	3	3	12	2
chr13	66840549	66841344	region_1959	0	+	13	4	3	7
chr13	66891185	66891891	region_1960	0	+	4	8	11	2
chr13	66984206	66985180	region_1961	0	+	13	12	15	3
chr13	67487954	67488730	region_1962	0	+	14	7	3	1
chr13	67785366	67786151	region_1963	0	+	6	13	4	3
chr13	68409690	68410704	region_1964	0	+	7	16	3	5
chr13	68816873	68817589	region_1965	0	+	5	2	13	5
chr13	69111471	69112212	region_1966	0	+	7	4	14	6
chr13	69569968	69571001	region_1967	0	+	8	18	4	4
chr13	69602708	69603571	region_1968	0	+	17	7	7	8
chr13	69775935	69776682	region_1969	0	+	10	4	12	3
chr13	70260880	70261787	region_1970	0	+	9	3	7	13
chr13	70910778	70911614	region_1971	0	+	15	7	4	4
chr13	70949766	70950614	region_1972	0	+	5	4	14	4
chr13	71734686	71735466	region_1973	0	+	4	3	5	11
chr13	71864502	71865325	region_1974	0	+	8	6	5	14
chr13	71909721	71910191	region_1975	0	+	4	2	11	1
chr13	72064380	72065207	region_1976	0	+	3	8	14	8
chr13	72147168	72148185	region_1977	0	+	8	5	14	5
chr13	72793631	72794446	region_1978	0	+	4	12	10	3
chr13	72934635	72935343	region_1979	0	+	3	4	5	10
chr13	73045206	73045912	region_1980	0	+	6	2	4	10
chr13	73190976	73192001	region_1981	0	+	12	9	5	14
chr13	73419798	73420427	region_1982	0	+	7	3	4	11
chr13	73512806	73513635	region_1983	0	+	7	3	15	3
chr13	73596284	73597269	region_1984	0	+	12	6	2	12
chr13	74411853	74412654	region_1985	0	+	7	11	1	4
chr13	74731427	74732063	region_1986	0	+	9	2	4	10
chr13	75117165	75118639	region_1987	0	+	10	22	6	8
chr13	75389542	75390204	region_1988	0	+	5	8	15	7
chr13	75500090	75500716	region_1989	0	+	5	5	11	1
chr13	75565884	75566647	region_1990	0	+	6	5	6	11
chr13	75759948	75760902	region_1991	0	+	9	2	17	4
chr13	77230531	77231242	region_1992	0	+	3	3	6	11
chr13	77854393	77855195	region_1993	0	+	5	6	15	2
chr13	77974805	77975635	region_1994	0	+	3	5	7	12
chr13	78210383	78211085	region_1995	0	+	15	5	5	3
chr13	78639178	78639782	region_1996	0	+	12	5	3	5
chr13	78844095	78845095	region_1997	0	+	12	5	14	5
chr13	79107265	79108087	region_1998	0	+	7	3	6	11
chr13	79338395	79339112	region_1999	0	+	8	13	4	3
[truncated: 6,475 more rows]
