# Supplementary material for: The proteasome activator PA200 regulates expression of genes involved in cell survival upon selective mitochondrial inhibition in neuroblastoma cells
Source: J Cell Mol Med. 2020 May 5;24(12):6716–30. doi: 10.1111/jcmm.15323 (PMC7299700; doi:10.1111/jcmm.15323)
Supplement: Supplementary file 7 — Table S7 [file JCMM-24-6716-s007.xlsx]

## Sheet: Galaxy918-(S20_on_genes)
AAMP
ADAM11
ADAM20
ADAMTS19
ANXA5
ARMC1
BCAS1
BOD1L1
BUD13
C10orf76
C19orf40
C1QTNF4
C5orf30
CALHM3
CASP5
CASP7
CD38
CDC42
CEP89
CHEK2P2
CHURC1
CHURC1-FNTB
COMT
CSNK2A2
CYP46A1
DERL2
DMRT1
EHF
EIF4A3
ESRRG
FAM134C
FAM178B
FAM21C
FAM222B
FGFR1OP
FLJ36000
GIMAP1
GIMAP1-GIMAP5
GRK4
H1F0
HTR3C
IL9
KCNN1
KLF1
KLHL28
KPNA5
KRTAP10-10
LARP6
LHX4
LINC00222
LMOD2
LOC100505841
LOC254896
LOC284023
LOC284798
LOC646214
LOC647979
LOC653486
LOC654433
LSP1
MBNL1
MEIS2
MFSD9
MIR130A
MIR197
MIR3648
MIR3687
MIR3939
MIR5091
MIS12
MLLT10P1
NDNF
NFE2L2
NHEJ1
NICN1
NLN
NOP14
OR4M1
OSTalpha
PAQR5
PCNP
PCSK7
PI16
PIK3R6
PKIG
PKP1
PNKD
POLH
PRR22
PSMD6-AS2
PTPLAD1
PXN
R3HCC1L
RAP1B
REXO1
RFPL3
RNF214
ROCK1P1
RPL8
RUSC2
RXRG
SCGB1C1
SERTAD3
SGTB
SLC22A16
SLC25A19
SLC35E4
SMAP2
SNAR-B1
SNAR-B2
SORT1
SYNE2
SYVN1
TALDO1
THG1L
THUMPD3
TINAGL1
TIRAP
TMEM106A-AS1
TUBG1
TXLNA
URM1
VPS13D
XPO5
ZNF471
ZNF512B
ZNF557
