# Supplementary material for: The proteasome activator PA200 regulates expression of genes involved in cell survival upon selective mitochondrial inhibition in neuroblastoma cells
Source: J Cell Mol Med. 2020 May 5;24(12):6716–30. doi: 10.1111/jcmm.15323 (PMC7299700; doi:10.1111/jcmm.15323)
Supplement: Supplementary file 8 — Table S8 [file JCMM-24-6716-s008.xlsx]

## Sheet: Galaxy920-(S21_on_genes)
ADAM20P1
ADH7
AKTIP
ANKLE2
ANO8
ATOH8
ATP6V0E1
BOP1
BRAF
C16orf13
C17orf75
C18orf8
CASP4
CEP192
CETP
COX11
CREB3L2
CREB5
DAG1
DENND1C
DENND2D
DIS3L2
ECI2
EPB41L2
EPHA2
EPOR
FLJ41350
FPGS
GATA2
GEMIN2
GTPBP3
HECTD1
HM13
HMX1
HNRNPU
HSD3B1
HSF1
IGFBP2
IGSF10
IP6K1
JHDM1D
JUP
KIAA1737
LBX1
LINC00308
LINGO4
LOC100128076
LOC100130581
LOC100134229
LOC257358
LOC283867
LOC646214
LRRC43
LSAMP-AS3
MAPK8IP1
MARVELD3
MCOLN3
METTL16
MIR3170
MIR3648
MIR3687
MIR4298
MIR639
NBPF10
NDUFS2
NNT
NREP-AS1
PCCB
PIK3R5
PPP1R12B
PRICKLE2
RBM27
RBM39
RGS13
RNF114
RPP14
RUFY2
SDAD1
SDCBP2
SFR1
SFTPB
SLC2A8
SLC35G5
SLC36A2
SLC7A11-AS1
SLC9A5
SMG9
SNTB1
SOGA1
STRA6
STXBP4
SUFU
TACC2
TECR
TMEM106A-AS1
TRIT1
TWIST1
WDR35
ZDHHC13
ZNF671
