# Supplementary material for: The proteasome activator PA200 regulates expression of genes involved in cell survival upon selective mitochondrial inhibition in neuroblastoma cells
Source: J Cell Mol Med. 2020 May 5;24(12):6716–30. doi: 10.1111/jcmm.15323 (PMC7299700; doi:10.1111/jcmm.15323)
Supplement: Supplementary file 9 — Table S9 [file JCMM-24-6716-s009.xlsx]

## Sheet: Galaxy922-(S22_on_genes)
AARS2
ABCC4
AIP
ANKRD40
ARF4
BCL2L14
BDP1
BST1
C17orf110
C1QTNF9B-AS1
C5orf54
C6orf89
C8orf87
CCDC90A
CD300C
CNKSR2
CREBRF
CTCF
CWF19L2
DPP10
EIF3L
ELAVL1
ETS2
FAM116B
FANK1
GALNT14
GGH
HAS1
HBZ
HIST1H2APS1
HOPX
ICK
IGF1
IL1A
IRGM
KCTD21
KIAA1407
KLC1
LARP1B
LDHA
LDLR
LINC00332
LOC389023
LOC646214
LOC730159
LPAR6
MIPEP
MIR182
MIR378F
MIR4673
MIR5189
MIR659
MLLT3
NRG1
OSTC
PRR15
PTOV1
PTOV1-AS1
QTRTD1
RAI14
REXO1L2P
RGS3
RNASEH2B
RNASEH2B-AS1
ROCK1P1
RPS15
SEC23B
SLC2A10
SLC2A3
SMG9
TBC1D3
TBC1D3F
TCEAL8
TEKT3
TEX28
TKTL1
TMC3
TMEM106A-AS1
TNR
TPD52L1
TRAFD1
TRAPPC8
TYRO3P
UNC13C
UQCRHL
USP35
WDR74
WIPF2
ZNF280D
ZNF611
